# Supplementary material for: Research on the impact of driving environment complexity on driving safety based on Driver Sky View Index (DSVI)
Source: PLoS One. 2026 May 8;21(5):e0347999. doi: 10.1371/journal.pone.0347999 (PMC13155552; doi:10.1371/journal.pone.0347999)
Supplement: S1 File — (XLSX) [file pone.0347999.s001.xlsx]

## Sheet: Reaction time-3 nodes
H-DSVI	M-DSVI	L-DSVI
444	586	418
392	448	586
344	419	879
644	438	469
452	453	487
467	589	417
412	540	422
465	409	504
578	425	455
651	419	409
378	649	474
394	381	639
345	505	587
399	404	1409
463	383	408
390	397	545
987	413	414
429	579	495
995	518	372
489	405	350
354	392	580
477	348	640
334	519	471
431	988	1039
352	519	445
576	384	484
530	523	561
774	688	343
517	588	467
725	524	437
365	568	513
443	516	557
677	398	532
466	386	482
461	468	419
355	385	776
713	448	411
426	372	401
434	527	379
505	896	461
445	1031	311
514	480	370
449	445	428
399	402	415
426	319	383
571	448	834
603	419	332
501	434	456
426	475	546
493	494	491
439	431	377
454	436	1097
570	704	503
478	636	387
485	652	507
539	468	533
505	651	644
413	770	903
478	596	713
447	626	419
382	540	467
438	427	378
472	489	536
394	543	439
338	410	376
641	439	836
673	546	606
767	435	448
542	404	468
344	504	385
562	742	829
364	461	471
555	482	434
427	468	360
379	536	449
336	472	468
426	379	466
576	451	493
362	401	437
508	433	373
424	332	451
404	382	531
503	530	417
384	596	815
347	533	407
445	413	413
381	443	350
436	393	357
564	474	456
380	383	415
456	501	445
479	401	493
595	416	463
408	385	483
413	553	449
627	465	819
644	385	486
359	373	410
712	554	460
388	540	411
336	421	453
744	345	566
451	384	409
497	414	519
437	153	453
449	481	392
481	388	401
505	453	461
392	366	387
558	517	749
484	384	575
789	523	730
522	442	591
541	393	483
451	499	419
427	428	624
393	402	699
687	385	635
390	398	434
389	436	408
374	582	448
346	673	416
428	470	460
460	468	439
464	414	413
433	723	353
448	677	460
352	415	378
396	378	391
506	355	448
433	422	464
594	394	419
496	465	373
533	510	361
615	521	350
459	428	396
467	415	332
412	609	406
341	514	485
489	928	524
385	715	495
422	463	640
503	623	590
547	444	414
505	671	390
730	494	436
373	533	478
613	421	374
434	551	419
412	654	451
452	419	352
417	457	513
490	814	338
599	474	388
501	454	458
1018	494	522
580	350	473
564	580	447
845	534	504
660	560	1030
436	508	741
467	504	388
387	372	765
643	477	629
406	435	374
630	437	490
422	489	389
473	476	469
487	515	580
410	428	619
406	428	559
539	464	706
431	604	540
362	540	416
406	606	537
508	591	403
542	371	509
622	461	519
403	699	364
449	486	449
406	332	440
601	325	431
432	319	522
539	391	490
374	489	407
455	463	780
415	512	461
417	716	393
328	352	404
373	398	341
414	422	365
437	594	375
373	409	511
359	426	406
366	355	878
475	368	353
458	604	455
605	410	365
430	372	780
489	376	522
358	412	459
476	390	783
374	449	453
579	427	557
489	379	364
376	503	370
369	400	426
428	462	573
433	437	418
433	460	542
501	496	525
512	517	442
523	574	438
429	395	395
489	547	400
456	465	545
547	464	364
493	379	500
350	455	791
334	433	431
519	388	442
397	372	557
327	438	562
573	434	419
453	287	742
394	396	1066
582	428	780
376	468	613
491	904	578
399	478	895
550	545	572
444	494	510
438	470	523
485	482	362
501	413	455
460	369	846
537	553	386
341	402	387
381	506	435
374	553	413
405	432	425
368	371	384
495	392	577
593	388	361
370	407	600
394	416	375
539	338	1078
334	450	498
380	467	517
427	382	605
577	500	362
700	493	317
435	497	766
636	421	452
439	561	616
565	527	545
445	540	423
421	513	359
388	530	573
412	385	536
489	382	766
382	433	392
439	348	587
679	411	247
674	543	467
334	640	383
441	381	490
396	453	392
474	582	513
339	378	612
803	736	760
395	381	559
473	725	561
518	570	1040
546	450	463
460	414	859
444	469	461
726	522	464
506	624	1001
589	525	429
359	544	378
380	424	415
550	683	401
523	540	408
450	371	456
607	412	414
542	400	507
390	532	380
851	765	480
449	616	346
512	352	460
419	392	373
664	395	457
386	438	458
384	444	455
470	349	364
399	385	570
426	456	364
419	336	437
431	549	833
395	395	600
412	405	379
302	601	484
382	413	357
460	414	412
443	536	502
397	365	546
427	355	669
279	388	555
364	421	448
370	365	423
683	453	412
335	342	500
711	511	359
442	477	484
432	414	438
460	613	467
548	492	444
602	459	445
376	540	502
395	386	954
473	463	364
434	613	491
378	445	581
483	550	493
481	401	671
408	435	429
381	432	579
343	480	371
598	397	824
500	447	567
380	434	533
484	413	508
410	590	491
416	723	517
408	378	546
376	349	690
395	443	589

## Sheet: Reaction time-9 nodes
H1	H2	H3	M1	M2	M3	L1	L2	L3
444	744	573	586	523	468	418	749	613
392	451	453	448	442	904	586	575	578
344	497	394	419	393	478	879	730	895
644	437	582	438	499	545	469	591	572
452	449	376	453	428	494	487	483	510
467	481	491	589	402	470	417	419	523
412	505	399	540	385	482	422	624	362
465	392	550	409	398	413	504	699	455
578	558	444	425	436	369	455	635	846
651	484	438	419	582	553	409	434	386
378	789	485	649	673	402	474	408	387
394	522	501	381	470	506	639	448	435
345	541	460	505	468	553	587	416	413
399	451	537	404	414	432	1409	460	425
463	427	341	383	723	371	408	439	384
390	393	381	397	677	392	545	413	577
429	687	374	413	415	388	414	353	361
489	390	405	579	378	407	495	460	600
354	389	368	518	355	416	372	378	375
477	374	495	405	422	338	350	391	498
334	346	593	392	394	450	580	448	517
431	428	370	348	465	467	640	464	605
352	460	394	519	510	382	471	419	362
576	464	539	988	521	500	1039	373	317
530	433	334	519	428	493	445	361	766
774	448	380	384	415	497	484	350	452
517	352	427	523	609	421	561	396	616
725	396	577	688	514	561	343	332	545
365	506	700	588	715	527	467	406	423
443	433	435	524	463	540	437	485	359
677	594	636	568	623	513	513	524	573
466	496	439	516	444	530	557	495	536
461	533	565	398	671	385	532	640	766
355	615	445	386	494	382	482	590	392
713	459	421	468	533	433	419	414	587
426	467	388	385	421	348	776	390	247
434	412	412	448	551	411	411	436	467
505	341	489	372	654	543	401	478	383
445	489	382	527	419	640	379	374	490
514	385	439	896	457	381	461	419	392
449	422	679	1031	814	453	311	451	513
399	503	674	480	474	582	370	352	612
426	547	334	445	454	378	428	513	760
571	505	441	402	494	736	415	338	559
603	730	396	319	350	381	383	388	561
501	373	474	448	580	725	834	458	1040
426	613	339	419	534	570	332	522	463
493	434	803	434	560	450	456	473	859
439	412	395	475	508	414	546	447	461
454	452	473	494	504	469	491	504	464
570	417	518	431	372	522	377	741	429
478	490	546	436	477	624	503	388	378
485	599	460	704	435	525	387	765	415
539	501	444	636	437	544	507	629	401
505	580	726	652	489	424	533	374	408
413	564	506	468	476	683	644	490	456
478	845	589	651	515	540	903	389	414
447	660	359	770	428	371	713	469	507
382	436	380	596	428	412	419	580	380
438	467	550	626	464	400	467	619	480
472	387	523	540	604	532	378	559	346
394	643	450	427	540	765	536	706	460
338	406	607	489	606	616	439	540	373
641	630	542	543	591	352	376	416	457
673	422	390	410	371	392	836	537	458
767	473	851	439	461	395	606	403	455
542	487	449	546	699	438	448	509	364
344	410	512	435	486	444	468	519	1057
562	406	419	404	332	349	385	364	570
364	539	664	504	325	385	829	449	364
555	431	386	742	319	456	471	440	437
427	362	384	461	391	336	434	431	833
379	406	470	482	489	549	360	522	600
336	508	399	468	463	395	449	490	379
426	542	426	536	512	405	468	407	484
576	622	419	472	716	601	466	780	357
362	403	431	379	352	413	493	461	412
508	449	395	451	398	414	437	393	502
424	406	412	401	422	536	373	404	546
404	601	302	433	594	365	451	341	669
503	432	382	332	409	355	531	365	555
384	539	460	382	426	388	417	375	448
347	374	443	530	355	421	815	511	423
445	455	397	596	368	365	407	406	412
381	415	427	533	604	453	413	878	500
436	417	279	413	410	342	350	353	359
564	328	364	443	372	511	357	455	484
380	373	370	393	376	477	456	365	438
456	414	683	474	412	414	415	780	467
479	437	335	383	390	613	445	522	444
595	373	711	501	449	492	493	459	445
408	359	442	401	427	459	463	783	502
413	366	432	416	379	540	483	453	954
627	475	460	385	503	386	449	557	364
644	458	548	553	400	463	819	364	491
359	605	602	465	462	613	486	370	581
712	430	376	385	437	445	410	426	493
934	489	395	373	460	550	460	573	671
388	358	473	554	496	401	411	418	429
336	476	434	540	517	435	453	542	579
	374	378	421	574	432	566	525	371
	579	483	345	395	480	409	442	824
	489	481	384	547	397	519	438	567
	376	408	414	465	447	453	395	533
	369	381	153	464	434	392	400	508
	428	343	481	379	413	401	545	491
	433	598	388	455	590	461	364	517
	433	500	453	433	723	387	500	546
	501	380	366	388	378		791	690
	512	484	517	372	349		431	589
	523	410	384	438	443		442
	429	416		434	419		557
	489	408		287	383		562
	456	376		396	547		419
	547	395		428	379		742
	493				595		780
	350				448
	334				356
	519
	397
	327

## Sheet: Pupil change
H1	H2	H3	M1	M2	M3	L1	L2	L3
0.02174	0.02166	0.48501	0.02173	0.0181	0.02336	0.02379	0.02074	0.018
0.02146	0.02166	0.59522	0.02234	0.01956	0.02188	0.03185	0.02074	0.01804
0.02101	0.5454	0.02116	0.0209	0.01743	0.02113	0.02423	0.46134	0.02177
0.02007	0.02166	0.0195	0.02043	0.01748	0.02162	0.02045	0.02074	0.01871
0.02138	0.03271	0.01894	0.02128	0.02393	0.02142	0.02107	0.01986	0.02087
0.01806	0.0275	0.01877	0.02703	0.02164	0.02174	0.02307	0.02176	0.01969
0.0194	0.02131	0.02057	0.02466	0.01955	0.02602	0.02979	0.02099	0.01963
0.0215	0.02291	0.01809	0.02026	0.01839	0.0234	0.03262	0.02122	0.02176
0.02146	0.02102	0.01846	0.02412	0.02029	0.02596	0.02249	0.02207	0.01965
0.02452	0.02327	0.0175	0.01787	0.02318	0.02556	0.02599	0.01993	0.02091
0.04596	0.02198	0.61813	0.02001	0.02357	0.02633	0.0253	0.02219	0.02351
0.03284	0.0217	0.71826	0.61856	0.02109	0.02604	0.0261	0.02194	0.02261
0.0259	0.02036	0.618	0.02113	0.0236	0.0269	0.02408	0.02176	0.01938
0.0271	0.02073	0.01919	0.01871	0.02228	0.02779	0.0264	0.02105	0.02012
0.0226	0.01984	0.017	0.01824	0.02178	0.02597	0.02592	0.01937	0.02144
0.02318	0.01982	0.01865	0.01841	0.02509	0.02594	0.02556	0.02449	0.02062
0.02002	0.01995	0.01894	0.01937	0.0238	0.0229	0.0237	0.02245	0.02376
0.02417	0.0202	0.01961	0.01842	0.02198	0.02435	0.02334	0.02116	0.0227
0.02326	0.01905	0.01915	0.01943	0.02955	0.02165	0.0224	0.02059	0.02516
0.01958	0.02038	0.0197	0.0197	0.0209	0.02125	0.02828	0.01871	0.02203
0.01936	0.01833	0.01943	0.01886	0.02074	0.02023	0.02962	0.02021	0.0211
0.01867	0.02214	0.01996	0.01909	0.0232	0.02136	0.02338	0.02201	0.02216
0.01685	0.02404	0.01932	0.01951	0.0231	0.01801	0.02311	0.02377	0.02248
0.0194	0.02659	0.02039	0.02218	0.02369	0.01922	0.0223	0.02364	0.02495
0.01782	0.03104	0.01899	0.02127	0.02153	0.02221	0.02513	0.02225	0.02361
0.0181	0.03307	0.02019	0.02172	0.02134	0.02349	0.01968	0.02384	0.02267
0.01783	0.02888	0.02026	0.02466	0.02331	0.02281	0.0198	0.02223	0.02561
0.01903	0.02814	0.02125	0.02316	0.02137	0.02544	0.02487	0.0231	0.02762
0.01789	0.02704	0.01919	0.02465	0.02282	0.02692	0.03518	0.02344	0.02404
0.02044	0.02331	0.0195	0.02106	0.02102	0.02634	0.03678	0.02943	0.02353
0.01981	0.02628	0.02021	0.02154	0.02215	0.02238	0.02803	0.0217	0.02529
0.01974	0.02918	0.01962	0.01886	0.02136	0.02524	0.0237	0.02158	0.02506
0.02049	0.03158	0.71995	0.02001	0.02144	0.02554	0.02377	0.01915	0.01963
0.02087	0.0267	0.5019	0.01812	0.02833	0.02587	0.02077	0.01825	0.02125
0.02042	0.03558	0.01925	0.01835	0.02811	0.02408	0.06478	0.0181	0.01951
0.01858	0.02941	0.01786	0.02461	0.02793	0.02523	0.02339	0.01804	0.01997
0.02547	0.02661	0.02089	0.0227	0.02814	0.02684	0.03842	0.01918	0.02114
0.02367	0.02567	0.01865	0.021	0.04372	0.02955	0.03921	0.01936	0.01919
0.0249	0.01905	0.01823	0.02606	0.03197	0.02581	0.03689	0.01933	0.02014
0.01765	0.02798	0.02233	0.0212	0.03716	0.03165	0.0454	0.01986	0.02206
0.01825	0.02343	0.02349	0.02023	0.03087	0.02721	0.02982	0.01932	0.01931
0.02198	0.02308	0.04219	0.02654	0.03158	0.02671	0.03572	0.01882	0.01901
0.01978	0.02007	0.04031	0.02525	0.03085	0.02477	0.02102	0.01784	0.01887
0.02272	0.03146	0.03661	0.02372	0.02406	0.02613	0.02574	0.01897	0.01977
0.02303	0.03175	0.02878	0.02322	0.02205	0.03183	0.02187	0.02309	0.02156
0.02027	0.02668	0.0226	0.02042	0.02214	0.02795	0.02634	0.02427	0.02212
0.02024	0.02324	0.01744	0.01943	0.025	0.02437	0.02705	0.01771	0.02049
0.02057	0.03159	0.01637	0.01531	0.0239	0.02804	0.03392	0.01838	0.0229
0.02113	0.02762	0.01619	0.01544	0.0229	0.02755	0.02388	0.02293	0.02314
0.01971	0.02274	0.0171	0.01684	0.02445	0.02795	0.02865	0.02119	0.02137
0.0188	0.02106	0.01983	0.01695	0.01966	0.02534	0.02236	0.01934	0.02549
0.02173	0.02976	0.02006	0.01255	0.02271	0.02429	0.02047	0.02131	0.02173
0.02495	0.02493	0.02036	0.01432	0.02231	0.02528	0.02224	0.02157	0.02198
0.02534	0.02577	0.02126	0.01821	0.02108	0.02787	0.02188	0.02121	0.02565
0.03234	0.02368	0.02105	0.0178	0.0287	0.02093	0.02221	0.01535	0.02342
0.02866	0.02316	0.0202	0.01861	0.02812	0.05716	0.02369	0.01816	0.02253
0.0281	0.02367	0.02489	0.0196	0.02395	0.03833	0.0188	0.01721	0.02188
0.02355	0.01855	0.02489	0.01862	0.02157	0.04364	0.07258	0.01698	0.02399
0.02059	0.02024	0.02361	0.02215	0.02439	0.0307	0.02615	0.01818	0.02405
0.01832	0.02134	0.0236	0.02116	0.02136	0.0278	0.02654	0.01809	0.02434
0.01828	0.02118	0.02274	0.02627	0.03074	0.02403	0.02559	0.02001	0.02756
0.02157	0.02695	0.02276	0.05489	0.02483	0.0217	0.02079	0.01754	0.0219
0.02036	0.02288	0.02284	0.02027	0.02074	0.02932	0.06324	0.01814	0.02625
0.02187	0.01913	0.01649	0.03364	0.02449	0.02109	0.03932	0.02403	0.02591
0.02247	0.02057	0.01888	0.0299	0.03171	0.02297	0.02271	0.02106	0.02574
0.02155	0.02015	0.02253	0.02314	0.03371	0.01877	0.023	0.02041	0.01906
0.02153	0.01961	0.01761	0.0255	0.02155	0.02538	0.02097	0.0207	0.01806
0.02242	0.02165	0.01765	0.02374	0.03234	0.02343	0.01931	0.02046	0.01665
0.02523	0.02077	0.01718	0.02297	0.02428	0.02276	0.02159	0.01997	0.01758
0.02236	0.02026	0.01921	0.02446	0.02055	0.02495	0.02748	0.02655	0.01796
0.02092	0.01963	0.01777	0.02525	0.02195	0.02565	0.03243	0.01834	0.02348
0.02328	0.0196	0.01864	0.0281	0.01951	0.02353	0.03372	0.02118	0.02425
0.02247	0.02179	0.02229	0.02599	0.02176	0.02563	0.02689	0.01921	0.02149
0.02107	0.02003	0.04334	0.02153	0.02102	0.02661	0.02107	0.01969	0.02391
0.02386	0.01953	0.02679	0.02178	0.02254	0.02591	0.02685	0.02018	0.02069
0.02301	0.0194	0.02641	0.02456	0.02302	0.02322	0.02266	0.0196	0.02326
0.02378	0.01958	0.01933	0.02616	0.0291	0.02252	0.02289	0.01941	0.02331
0.02181	0.0196	0.0257	0.02451	0.03379	0.0247	0.02185	0.01775	0.02174
0.02423	0.01896	0.02004	0.02595	0.01967	0.02777	0.02519	0.01944	0.02953
0.02498	0.01945	0.01709	0.0178	0.022	0.02546	0.0238	0.0178	0.02348
0.02973	0.01955	0.02004	0.02018	0.01835	0.01993	0.0246	0.03402	0.02183
0.02361	0.0194	0.01805	0.02621	0.01921	0.02016	0.0254	0.02591	0.0205
0.02157	0.02039	0.01755	0.02485	0.0195	0.02342	0.02547	0.04347	0.02248
0.0199	0.02016	0.01952	0.02103	0.02058	0.02342	0.02663	0.02768	0.02256
0.01966	0.02072	0.01846	0.02086	0.02038	0.02905	0.0272	0.02554	0.03583
0.01967	0.01865	0.0205	0.02489	0.02119	0.04045	0.02157	0.01936	0.03694
0.01936	0.02856	0.01886	0.02667	0.02	0.06068	0.02697	0.01768	0.03238
0.0187	0.02363	0.01948	0.02665	0.02118	0.04099	0.02628	0.02075	0.02645
0.0184	0.02157	0.01745	0.0269	0.02092	0.03582	0.02484	0.02204	0.02115
0.01802	0.02389	0.01871	0.02201	0.0181	0.03113	0.0235	0.01828	0.02528
0.02157	0.02135	0.01771	0.02464	0.01956	0.02761	0.02362	0.01941	0.02392
0.01774	0.02137	0.02004	0.02298	0.01743	0.02493	0.02214	0.01989	0.02184
0.01961	0.02032	0.05918	0.02488	0.01748	0.02402	0.02095	0.02042	0.01775
0.01953	0.01999	0.03122	0.02737	0.02393	0.03064	0.0208	0.0192	0.01987
0.01932	0.02269	0.02508	0.03506	0.02164	0.02807	0.02173	0.01841	0.02359
0.01823	0.02059	0.02069	0.03815	0.01955	0.02287	0.02147	0.01841	0.02277
0.019	0.02157	0.01924	0.04143	0.01839	0.02413	0.02658	0.01825	0.01795
0.01906	0.02144	0.01707	0.02287	0.02029	0.02249	0.03981	0.01691	0.01931
0.01972	0.02343	0.02282	0.02383	0.02318	0.02261	0.03005	0.01789	0.01701
0.02126	0.02107	0.04506	0.02901	0.02357	0.0208	0.02186	0.01897	0.01682
0.02248	0.02075	0.04168	0.0238	0.02109	0.02464	0.02431	0.01957	0.0165
0.02196	0.01869	0.02561	0.02411	0.0236	0.0293	0.03016	0.01984	0.02055
0.02223	0.01937	0.03331	0.02151	0.02228	0.0237	0.02211	0.02015	0.01798
0.02094	0.01867	0.02417	0.02107	0.02178	0.03927	0.02595	0.02234	0.01473
0.02225	0.03063	0.02203	0.02084	0.02509	0.03247	0.0237	0.02186	0.01612
0.02157	0.03025	0.02146	0.02193	0.0238	0.02549	0.02224	0.01967	0.01535
0.02002	0.02338	0.02037	0.02421	0.02284	0.02407	0.02574	0.02113	0.01536
0.02156	0.02269	0.02166	0.02398	0.02663	0.02343	0.02209	0.02577	0.0176
0.02233	0.02337	0.0219	0.01943	0.02614	0.02233	0.02325	0.02334	0.01484
0.05813	0.02311	0.02068	0.02103	0.02321	0.02089	0.02169	0.02015	0.01769
0.04269	0.02304	0.02119	0.02347	0.02294	0.02223	0.02314	0.02039	0.01466
0.06079	0.025	0.01939	0.0218	0.02168	0.02742	0.02174	0.02175	0.01906
0.0365	0.02303	0.02073	0.01933	0.01852	0.02241	0.02243	0.02242	0.01826
0.02574	0.02409	0.01945	0.0189	0.01992	0.01814	0.0213	0.02172	0.01823
0.04279	0.02156	0.01971	0.0236	0.01911	0.01937	0.0335	0.02282	0.01818
0.0307	0.02324	0.0189	0.02139	0.01821	0.02218	0.02883	0.02327	0.01773
0.02135	0.02061	0.02167	0.01902	0.01716	0.01968	0.02575	0.02398	0.01628
0.0225	0.02115	0.03667	0.01995	0.01948	0.01885	0.02209	0.02098	0.01718
0.02297	0.02015	0.0296	0.02326	0.01861	0.02198	0.01974	0.02541	0.01551
0.02179	0.02089	0.0294	0.02361	0.01791	0.02106	0.02577	0.0246	0.02121
0.02178	0.02073	0.023	0.02331	0.01865	0.02203	0.02262	0.04681	0.02431
0.02254	0.01958	0.01841	0.0234	0.0343	0.02037	0.02461	0.03075	0.01682
0.02216	0.01962	0.04731	0.02396	0.0241	0.0228	0.02978	0.02664	0.02316
0.02137	0.01898	0.0405	0.0248	0.03009	0.02341	0.02912	0.02755	0.02239
0.01952	0.02118	0.06437	0.01839	0.02203	0.01696	0.02642	0.0263	0.02251
0.02162	0.02068	0.05382	0.02433	0.01837	0.01775	0.02476	0.02556	0.02593
0.02248	0.01926	0.02857	0.02784	0.02011	0.0247	0.02678	0.01976	0.01878
0.02367	0.01935	0.03827	0.02569	0.02242	0.02443	0.0239	0.01995	0.02441
0.02177	0.02664	0.03068	0.02133	0.01908	0.02	0.02798	0.02461	0.02453
0.02141	0.02562	0.02781	0.02212	0.01915	0.02215	0.02623	0.02598	0.01943
0.02089	0.02319	0.02234	0.02865	0.02072	0.02072	0.027	0.02125	0.01835
0.0213	0.02506	0.01834	0.02856	0.02292	0.02211	0.02701	0.02199	0.02247
0.02805	0.02998	0.01697	0.02594	0.02104	0.02004	0.02839	0.02707	0.02137
0.03039	0.02967	0.0165	0.02838	0.02037	0.01903	0.02075	0.02815	0.0193
0.02139	0.02608	0.01804	0.02579	0.02294	0.0494	0.0251	0.02853	0.01874
0.02336	0.0271	0.0175	0.0301	0.01809	0.02713	0.02834	0.02678	0.02004
0.02541	0.02582	0.05676	0.02729	0.0184	0.03211	0.02721	0.02639	0.02024
0.02644	0.02638	0.02832	0.02799	0.01776	0.03057	0.03064	0.02736	0.01991
0.0265	0.02387	0.028	0.02714	0.01862	0.02283	0.03291	0.02216	0.02423
0.02234	0.02611	0.02307	0.05087	0.01752	0.02409	0.02993	0.02566	0.02486
0.02194	0.02614	0.01911	0.02789	0.01972	0.02381	0.03268	0.04626	0.02362
0.02562	0.02374	0.01565	0.0254	0.01801	0.02465	0.02651	0.03922	0.0233
0.02265	0.02586	0.01977	0.02265	0.01646	0.02363	0.02829	0.04563	0.02379
0.02287	0.02311	0.01905	0.02098	0.01887	0.02446	0.02526	0.03651	0.02478
0.02549	0.02345	0.01894	0.01936	0.01864	0.02402	0.02659	0.06199	0.02482
0.02652	0.02448	0.01871	0.02249	0.01705	0.01994	0.02331	0.03169	0.04164
0.0219	0.02649	0.02007	0.02161	0.01647	0.02121	0.02492	0.02673	0.03234
0.02125	0.02613	0.01834	0.02127	0.01665	0.02112	0.02387	0.02647	0.02495
0.01938	0.0409	0.01926	0.02182	0.01685	0.02154	0.03326	0.02026	0.02459
0.0197	0.03403	0.02005	0.0211	0.01759	0.02356	0.02774	0.02344	0.02532
0.02394	0.02362	0.01915	0.0199	0.01656	0.02481	0.0243	0.02103	0.02285
0.02676	0.02622	0.01977	0.02159	0.01732	0.0286	0.02092	0.0216	0.02421
0.0204	0.02211	0.01848	0.02411	0.01629	0.0294	0.0225	0.02003	0.02209
0.01998	0.02437	0.01903	0.02133	0.01913	0.02551	0.01757	0.01851	0.02278
0.02715	0.02176	0.0198	0.021	0.03398	0.02837	0.01805	0.01998	0.02312
0.02124	0.02154	0.02173	0.02059	0.02822	0.02562	0.01681	0.01818	0.02366
0.01982	0.04063	0.02072	0.02064	0.02065	0.02561	0.01977	0.02163	0.01964
0.02565	0.03062	0.02075	0.02522	0.02079	0.02395	0.01868	0.02217	0.02158
0.02188	0.02579	0.01977	0.02477	0.01862	0.02522	0.0188	0.01831	0.0222
0.02473	0.02477	0.01906	0.0239	0.01863	0.02105	0.02233	0.02054	0.02162
0.02238	0.02128	0.0203	0.02711	0.02129	0.01919	0.02235	0.01934	0.02093
0.02778	0.02228	0.02118	0.02235	0.01935	0.02199	0.021	0.01929	0.01647
0.02458	0.02231	0.01986	0.02485	0.01748	0.02319	0.01842	0.01835	0.01756
0.02064	0.02159	0.02067	0.02352	0.01977	0.01701	0.02145	0.02133	0.01874
0.02352	0.02317	0.0218	0.02278	0.01771	0.01918	0.02708	0.02041	0.01707
0.0228	0.02313	0.02621	0.02544	0.01873	0.01834	0.01794	0.02097	0.01817
0.02774	0.023	0.02224	0.02461	0.01746	0.01848	0.02112	0.02622	0.01703
0.02448	0.02028	0.02851	0.02338	0.01853	0.02155	0.02218	0.02714	0.01808
0.01907	0.01943	0.02344	0.02261	0.0207	0.02129	0.02227	0.02009	0.01853
0.02496	0.02077	0.02652	0.02343	0.01982	0.02719	0.01868	0.0217	0.02322
0.0246	0.01957	0.02642	0.0211	0.0198	0.02483	0.02457	0.0267	0.02082
0.02022	0.01895	0.02454	0.0206	0.01976	0.0355	0.02475	0.02529	0.02024
0.0213	0.01759	0.02399	0.01814	0.02251	0.03299	0.02093	0.03198	0.01955
0.01943	0.01852	0.02677	0.0177	0.02303	0.03083	0.02168	0.03076	0.02196
0.02367	0.01809	0.02992	0.01936	0.05934	0.02397	0.01974	0.02511	0.0239
0.02065	0.01927	0.02029	0.01963	0.03155	0.0229	0.01936	0.02144	0.0216
0.02415	0.02075	0.02453	0.01764	0.02499	0.02436	0.02378	0.02009	0.02135
0.02271	0.02098	0.02075	0.02103	0.03022	0.02353	0.03161	0.02011	0.02503
0.02403	0.02025	0.01649	0.02182	0.02736	0.02434	0.02074	0.03283	0.02484
0.02317	0.02018	0.01948	0.01714	0.02165	0.023	0.01684	0.06965	0.02329
0.02402	0.02391	0.01936	0.01759	0.02053	0.0288	0.02125	0.03974	0.02615
0.01947	0.02314	0.02336	0.01633	0.02287	0.02812	0.01786	0.02836	0.02558
0.01978	0.02071	0.01796	0.01847	0.02158	0.02741	0.01799	0.02719	0.02449
0.02297	0.02144	0.02137	0.01878	0.02113	0.03019	0.02198	0.02204	0.02614
0.02249	0.02194	0.01884	0.01795	0.02087	0.02338	0.0221	0.02212	0.02415
0.02124	0.02337	0.01974	0.0168	0.0202	0.02421	0.02096	0.01933	0.02427
0.02614	0.0369	0.02014	0.01774	0.02135	0.02046	0.02362	0.01757	0.02763
0.02292	0.03041	0.01818	0.01611	0.02472	0.02268	0.01776	0.01859	0.0284
0.02459	0.02184	0.01849	0.01783	0.01969	0.03636	0.01764	0.01822	0.02656
0.02349	0.02155	0.02035	0.01954	0.02039	0.02864	0.01681	0.01941	0.02647
0.0274	0.0214	0.01937	0.01597	0.02009	0.02698	0.01615	0.01957	0.0272
0.02665	0.0227	0.02154	0.01773	0.0187	0.05403	0.01848	0.01975	0.04972
0.02595	0.02005	0.01977	0.01702	0.03107	0.03736	0.01812	0.01878	0.02636
0.02404	0.02278	0.01925	0.01543	0.03216	0.02265	0.02116	0.01904	0.07174
0.02517	0.02706	0.01764	0.01624	0.01911	0.0203	0.01907	0.01851	0.03291
0.02353	0.02412	0.01752	0.01598	0.01875	0.02056	0.02134	0.01894	0.03066
0.02128	0.01982	0.01567	0.01771	0.01912	0.02061	0.0181	0.02498	0.02709
0.02183	0.0192	0.01655	0.01711	0.02085	0.02171	0.01748	0.0212	0.02509
0.02587	0.02373	0.06499	0.01704	0.02118	0.02143	0.01978	0.05199	0.02386
0.0243	0.02166	0.0309	0.01801	0.0197	0.02313	0.018	0.03952	0.02347
0.02543	0.02192	0.02937	0.01939	0.01917	0.02545	0.01932	0.02106	0.02493
0.02501	0.02068	0.0401	0.02067	0.01791	0.0259	0.0174	0.0321	0.02548
0.02318	0.02035	0.02753	0.02212	0.01679	0.02564	0.01844	0.02617	0.02259
0.02201	0.02007	0.02154	0.02471	0.02081	0.02533	0.01639	0.02288	0.02816
0.02361	0.02258	0.01775	0.02236	0.02075	0.02829	0.02763	0.02295	0.025
0.02339	0.02229	0.01814	0.02061	0.02011	0.02881	0.06387	0.023	0.02484
0.02245	0.02097	0.01694	0.02882	0.02037	0.02785	0.0247	0.02107	0.02258
0.05515	0.02372	0.01721	0.02709	0.02192	0.02725	0.03194	0.02341	0.02279
0.03721	0.0212	0.01698	0.02327	0.01948	0.0299	0.0283	0.02106	0.02418
0.04119	0.02267	0.01764	0.02513	0.01846	0.02536	0.01843	0.02194	0.02523
0.02777	0.02328	0.01929	0.02197	0.01922	0.05103	0.03213	0.02121	0.02025
0.02557	0.02365	0.01615	0.02385	0.02161	0.03549	0.024	0.01922	0.02001
0.0229	0.02209	0.01805	0.02376	0.02274	0.02619	0.02071	0.06193	0.02106
0.0227	0.02233	0.01694	0.02307	0.02321	0.02406	0.01996	0.04223	0.0238
0.02066	0.0227	0.01726	0.02212	0.02099	0.02359	0.01783	0.02488	0.02154
0.02178	0.02327	0.01541	0.02138	0.0193	0.02457	0.02024	0.02784	0.01846
0.02106	0.02024	0.0172	0.02149	0.0212	0.02392	0.02267	0.06911	0.0193
0.02136	0.02193	0.01686	0.02408	0.01827	0.02342	0.01941	0.04349	0.01963
0.02216	0.02129	0.01761	0.02407	0.01873	0.02219	0.01877	0.02717	0.01858
0.02058	0.02353	0.01736	0.02394	0.01579	0.02404	0.02866	0.02868	0.019
0.02121	0.01974	0.01819	0.0251	0.01644	0.02369	0.02261	0.02429	0.01854
0.01953	0.02291	0.01749	0.02645	0.01846	0.02422	0.02606	0.02471	0.02104
0.02229	0.01944	0.01891	0.02327	0.01607	0.0244	0.01919	0.0232	0.02138
0.0211	0.02296	0.01876	0.02402	0.02047	0.02594	0.01754	0.02257	0.0225
0.02178	0.02048	0.02777	0.02568	0.02177	0.02173	0.01665	0.03918	0.0212
0.02054	0.01871	0.02154	0.02472	0.01986	0.02234	0.01496	0.029	0.02118
0.0221	0.0235	0.02053	0.02934	0.01861	0.0209	0.01992	0.02257	0.02388
0.0234	0.02276	0.01929	0.0286	0.01953	0.02043	0.01639	0.02569	0.0253
0.02251	0.01934	0.01897	0.02501	0.01811	0.02128	0.01936	0.02568	0.02678
0.02696	0.02322	0.01879	0.02583	0.02006	0.02703	0.01827	0.0232	0.02358
0.02399	0.02119	0.02076	0.02802	0.01793	0.02466	0.01868	0.0217	0.02709
0.02143	0.021	0.02029	0.02932	0.01908	0.02026	0.01714	0.03139	0.02642
0.02409	0.02075	0.02316	0.02804	0.02394	0.02412	0.01897	0.02818	0.02263
0.0243	0.01956	0.01914	0.0303	0.025	0.01787	0.01843	0.02193	0.01988
0.02576	0.02106	0.02094	0.0253	0.01895	0.02001	0.0176	0.0243	0.01798
0.02351	0.02104	0.02189	0.02878	0.02324	0.01856	0.01764	0.02072	0.0219
0.02469	0.02118	0.02088	0.02528	0.02267	0.02113	0.01746	0.03078	0.02469
0.02266	0.02185	0.01773	0.02829	0.02182	0.01871	0.01789	0.03161	0.02303
0.02318	0.0241	0.02007	0.02527	0.02462	0.01824	0.01459	0.02651	0.03144
0.02446	0.02313	0.01853	0.02597	0.02252	0.01841	0.01627	0.02852	0.02873
0.03415	0.02186	0.01943	0.02256	0.02337	0.01937	0.01609	0.02621	0.02797
0.02497	0.02123	0.02065	0.02429	0.02045	0.01842	0.01862	0.0277	0.02481
0.02266	0.02479	0.01998	0.02259	0.01766	0.01943	0.01527	0.02958	0.0223
0.02326	0.02111	0.02401	0.02286	0.02045	0.0197	0.01625	0.0422	0.02359
0.02418	0.02057	0.0218	0.0224	0.01864	0.01886	0.01594	0.0287	0.02227
0.0245	0.02058	0.02138	0.02187	0.02177	0.01909	0.01716	0.02527	0.02163
0.02122	0.02318	0.02156	0.0221	0.01932	0.01951	0.01703	0.02503	0.02587
0.02207	0.02067	0.02308	0.02278	0.01973	0.02218	0.01719	0.02614	0.02395
0.02346	0.01982	0.01933	0.02326	0.01615	0.02127	0.01748	0.02525	0.02483
0.03087	0.02112	0.0183	0.02828	0.01681	0.02172	0.01689	0.02289	0.02524
0.02668	0.02134	0.02219	0.02251	0.0165	0.02466	0.01806	0.02407	0.02096
0.02711	0.02246	0.02236	0.02235	0.01769	0.02316	0.01785	0.02341	0.02138
0.02365	0.0514	0.01777	0.02051	0.02053	0.02465	0.01671	0.02297	0.04364
0.02163	0.02995	0.0204	0.02182	0.01703	0.02106	0.01869	0.02056	0.03177
0.03649	0.02436	0.02041	0.02396	0.01709	0.02154	0.01973	0.02403	0.02446
0.02266	0.02125	0.02924	0.02365	0.02	0.01886	0.0187	0.02305	0.02317
0.03038	0.01882	0.018	0.03241	0.03427	0.02001	0.01797	0.02262	0.02033
0.02466	0.01837	0.03147	0.0288	0.02401	0.01812	0.01966	0.02516	0.02112
0.02734	0.01845	0.02829	0.03337	0.02456	0.01835	0.01911	0.02358	0.02012
0.02302	0.01876	0.0239	0.028	0.01773	0.02461	0.01961	0.02448	0.01936
0.02045	0.01899	0.02198	0.03414	0.01898	0.0227	0.01975	0.02464	0.01911
0.02867	0.02044	0.02111	0.03091	0.01987	0.021	0.01894	0.02337	0.02189
0.02508	0.01871	0.02176	0.02938	0.0209	0.02606	0.02141	0.02627	0.02201
0.02228	0.0178	0.01973	0.02383	0.02178	0.0212	0.02024	0.02661	0.02992
0.02116	0.01902	0.02123	0.02476	0.04416	0.02023	0.01953	0.02367	0.0241
0.02171	0.01901	0.0249	0.02207	0.02416	0.02654	0.0184	0.02272	0.01977
0.02051	0.02165	0.02335	0.02546	0.02766	0.02525	0.01974	0.02209	0.01777
0.0209	0.01807	0.02139	0.02411	0.02425	0.02372	0.02004	0.02218	0.02073
0.02093	0.01927	0.02263	0.02476	0.02354	0.02322	0.02184	0.023	0.02433
0.02185	0.01716	0.0211	0.02502	0.02281	0.02042	0.02073	0.02331	0.02593
0.02144	0.018	0.02027	0.02827	0.02191	0.01943	0.02102	0.02213	0.02513
0.02184	0.0177	0.02093	0.02536	0.02133	0.01531	0.02166	0.02324	0.02483
0.02316	0.0233	0.01998	0.02846	0.01998	0.01544	0.03218	0.02262	0.02274
0.02303	0.05212	0.01782	0.02791	0.02173	0.01684	0.02614	0.02436	0.02039
0.02275	0.01785	0.01455	0.0306	0.02388	0.01695	0.02208	0.02194	0.02298
0.02154	0.02703	0.01636	0.03284	0.02384	0.01255	0.02024	0.02338	0.02309
0.02225	0.02378	0.01495	0.03156	0.02543	0.01432	0.02054	0.02249	0.02063
0.02159	0.01977	0.01707	0.02971	0.02431	0.01821	0.02133	0.02486	0.02034
0.02209	0.01889	0.01801	0.02501	0.02382	0.0178	0.0212	0.02421	0.02063
0.02232	0.01912	0.01734	0.02581	0.01969	0.01861	0.02436	0.03339	0.02277
0.02217	0.01872	0.01721	0.02265	0.02176	0.0196	0.02382	0.03075	0.02527
0.02138	0.02052	0.02332	0.0242	0.02255	0.01862	0.02173	0.0293	0.02007
0.02211	0.01715	0.02141	0.02175	0.02257	0.02215	0.02334	0.02609	0.02323
0.02162	0.0194	0.02253	0.02273	0.02979	0.02116	0.02357	0.02685	0.02547
0.02164	0.01944	0.0244	0.02129	0.02628	0.02627	0.02324	0.02432	0.02512
0.02198	0.02173	0.02314	0.02159	0.02618	0.05489	0.02478	0.02254	0.02451
0.02085	0.0197	0.02123	0.0222	0.02558	0.02027	0.02346	0.02432	0.02151
0.02051	0.01991	0.01871	0.02257	0.02515	0.03364	0.02441	0.02585	0.0236
0.02023	0.02032	0.02137	0.02174	0.02205	0.0299	0.02264	0.04715	0.02377
0.01955	0.02202	0.02209	0.0232	0.02722	0.02314	0.02267	0.03048	0.02245
0.02177	0.02415	0.02087	0.02155	0.02484	0.0255	0.02051	0.02661	0.02203
0.02357	0.02643	0.02603	0.02217	0.02231	0.02374	0.02198	0.03008	0.02222
0.02522	0.02251	0.02524	0.02351	0.02509	0.02297	0.01931	0.02528	0.02314
0.02742	0.02303	0.02406	0.0217	0.05288	0.02446	0.02153	0.02377	0.02335
0.02355	0.0209	0.02102	0.02267	0.02517	0.02525	0.02147	0.02558	0.02188
0.02514	0.02195	0.02275	0.03724	0.03802	0.0281	0.02188	0.02651	0.02342
0.02155	0.02079	0.02304	0.02638	0.02551	0.02599	0.02139	0.02542	0.0214
0.02579	0.0207	0.02539	0.03082	0.02695	0.02153	0.02066	0.02977	0.02343
0.02127	0.02507	0.02352	0.02729	0.02579	0.02178	0.02199	0.02167	0.01776
0.02185	0.02285	0.01832	0.02158	0.0209	0.02456	0.02112	0.02516	0.02069
0.02373	0.02177	0.02181	0.02797	0.01881	0.02616	0.02156	0.02314	0.02113
0.0215	0.02419	0.01919	0.02327	0.02218	0.02451	0.02226	0.02194	0.02141
0.02149	0.02376	0.0188	0.0195	0.0185	0.02595	0.02202	0.02313	0.02198
0.01868	0.01932	0.01905	0.02231	0.01705	0.0178	0.02151	0.03183	0.02107
0.0195	0.01947	0.02026	0.9196	0.01854	0.02018	0.02304	0.02022	0.02309
0.02053	0.01999	0.02022	0.921	0.01798	0.02621	0.02309	0.02276	0.02071
0.01973	0.02012	0.02026	0.02164	0.02186	0.02485	0.02204	0.02613	0.02052
0.01944	0.0201	0.01838	0.02358	0.01872	0.02103	0.02253	0.03494	0.01997
0.02016	0.01954	0.01721	0.02933	0.02085	0.02086	0.02213	0.02546	0.0203
0.02471	0.01925	0.02652	0.027	0.02063	0.02489	0.02335	0.02842	0.02178
0.03166	0.02133	0.02372	0.02797	0.01778	0.02667	0.02271	0.02093	0.02259
0.02494	0.02068	0.03018	0.02875	0.02189	0.02665	0.02308	0.02576	0.02749
0.02197	0.01862	0.01953	0.02732	0.02234	0.0269	0.02382	0.02144	0.0404
0.02135	0.02402	0.01853	0.0268	0.02244	0.02201	0.02275	0.02648	0.02773
0.02322	0.01904	0.0166	0.02238	0.01654	0.02464	0.02381	0.02818	0.03196
0.02108	0.03474	0.01953	0.02136	0.01502	0.02298	0.02177	0.02914	0.02417
0.0215	0.03054	0.01802	0.02071	0.02022	0.02488	0.02397	0.02763	0.02623
0.02069	0.02601	0.01936	0.0439	0.01953	0.02737	0.02436	0.02749	0.0253
0.02189	0.0257	0.01803	0.02884	0.01716	0.03506	0.02525	0.02598	0.02279
0.02219	0.02147	0.01988	0.02306	0.10237	0.03815	0.02506	0.02427	0.02115
0.02226	0.02341	0.02126	0.02422	0.02112	0.04143	0.02433	0.02899	0.01587
0.02729	0.02372	0.01868	0.02851	0.03601	0.02287	0.02386	0.02826	0.02805
0.0269	0.02669	0.02252	0.03225	0.02874	0.02284	0.02478	0.02433	0.02255
0.01939	0.02531	0.01896	0.02697	0.02385	0.02543	0.02406	0.02511	0.02387
0.02442	0.02379	0.0179	0.02529	0.0198	0.02452	0.02519	0.02232	0.024
0.02526	0.02206	0.01772	0.0217	0.02574	0.02169	0.0249	0.02475	0.02594
0.02498	0.02252	0.01879	0.04787	0.02183	0.0208	0.02551	0.02505	0.0255
0.02278	0.02218	0.01893	0.04085	0.02199	0.02059	0.02753	0.02225	0.02719
0.02393	0.02234	0.02056	0.03072	0.02168	0.02058	0.02534	0.02246	0.02107
0.02178	0.01999	0.01894	0.03055	0.02065	0.02335	0.03416	0.04345	0.024
0.02429	0.0196	0.01877	0.02858	0.01956	0.02385	0.03442	0.0325	0.02243
0.01992	0.01885	0.01761	0.03375	0.02215	0.02643	0.02954	0.02966	0.0225
0.02191	0.01794	0.01779	0.03053	0.02085	0.02098	0.04348	0.02233	0.02255
0.02653	0.01751	0.02896	0.029	0.02034	0.02547	0.03176	0.02287	0.02251
0.03096	0.01703	0.02611	0.02874	0.02184	0.02619	0.03447	0.0237	0.02112
0.02877	0.02342	0.02314	0.03064	0.02031	0.02692	0.03708	0.0203	0.02223
0.02236	0.01977	0.02123	0.02808	0.02037	0.02348	0.02749	0.02248	0.0204
0.04858	0.01989	0.02298	0.02826	0.02119	0.0251	0.02862	0.02076	0.02066
0.02647	0.01946	0.06373	0.03141	0.02038	0.02711	0.02974	0.02155	0.01891
0.02181	0.02126	0.03366	0.0295	0.02045	0.02212	0.02286	0.01998	0.02048
0.02122	0.02077	0.02625	0.0232	0.01998	0.0249	0.02232	0.04732	0.02068
0.02078	0.02094	0.02179	0.02865	0.02078	0.02724	0.02147	0.03307	0.01929
0.01866	0.0223	0.02038	0.02512	0.01979	0.02125	0.02142	0.02706	0.0198
0.02069	0.02223	0.02179	0.02678	0.01919	0.02311	0.026	0.02997	0.01999
0.04095	0.01952	0.02117	0.02164	0.0199	0.02245	0.02531	0.032	0.01898
0.02799	0.02162	0.02116	0.02053	0.01989	0.02076	0.02521	0.02335	0.01828
0.02231	0.02751	0.02158	0.02537	0.01913	0.0233	0.02738	0.02126	0.0197
0.02186	0.0255	0.02006	0.0298	0.01917	0.02345	0.04989	0.01984	0.02106
0.02128	0.0208	0.02622	0.02274	0.02105	0.02799	0.0332	0.02099	0.02248
0.02147	0.01837	0.02459	0.0265	0.02073	0.02578	0.02704	0.02291	0.02011
0.0231	0.01948	0.02651	0.02411	0.01996	0.02583	0.02633	0.02381	0.02231
0.01884	0.02055	0.02387	0.02591	0.01938	0.02365	0.02571	0.02301	0.0215
0.01987	0.02147	0.02668	0.02037	0.02078	0.02468	0.02426	0.02215	0.0212
0.01751	0.01838	0.0259	0.02035	0.02097	0.02751	0.02504	0.02392	0.01935
0.02084	0.03672	0.02174	0.01991	0.02189	0.02681	0.0238	0.02447	0.01826
0.0531	0.0306	0.02251	0.02257	0.0229	0.02671	0.02345	0.02492	0.01701
0.03501	0.03271	0.0207	0.02069	0.02071	0.01845	0.02161	0.02382	0.02192
0.02441	0.02577	0.02065	0.02096	0.02875	0.01863	0.02251	0.02336	0.01986
0.02172	0.02468	0.01719	0.0204	0.02926	0.01989	0.02236	0.02525	0.02278
0.01973	0.02524	0.01828	0.01908	0.01911	0.01838	0.02412	0.02357	0.0195
0.02123	0.02546	0.02176	0.018	0.01913	0.01815	0.02236	0.02265	0.01975
0.02652	0.04488	0.01888	0.01965	0.02045	0.02027	0.02229	0.01932	0.01884
0.03127	0.02747	0.01821	0.01853	0.0415	0.02338	0.02225	0.02192	0.01851
0.02655	0.02305	0.02264	0.01862	0.02508	0.0184	0.02157	0.02067	0.02297
0.02933	0.02527	0.0206	0.01848	0.02762	0.01906	0.02112	0.02073	0.0185
0.03429	0.0195	0.02062	0.01821	0.02437	0.02367	0.023	0.02005	0.02135
0.02936	0.02124	0.01891	0.02076	0.01986	0.02702	0.02759	0.02197	0.01891
0.02992	0.01845	0.02462	0.01992	0.02312	0.03005	0.02718	0.02013	0.02426
0.02874	0.02524	0.02257	0.02708	0.02237	0.02451	0.02207	0.0193	0.02047
0.02619	0.02322	0.0192	0.01991	0.02273	0.02221	0.01982	0.01922	0.02428
0.02816	0.02315	0.06452	0.01974	0.02094	0.0232	0.02097	0.01779	0.02169
0.02503	0.02288	0.05537	0.01896	0.02338	0.0217	0.01908	0.01848	0.02495
0.03188	0.02013	0.04522	0.01927	0.02122	0.04041	0.01882	0.0173	0.02617
0.02658	0.02224	0.02121	0.01893	0.02152	0.02533	0.01865	0.02031	0.0227
0.02862	0.01886	0.03001	0.01764	0.02207	0.0308	0.0196	0.02156	0.0224
0.0277	0.02162	0.02239	0.02035	0.02143	0.02706	0.02169	0.01714	0.02583
0.02683	0.02212	0.02193	0.01795	0.02005	0.02835	0.0301	0.01742	0.02673
0.02816	0.02135	0.04258	0.02031	0.0182	0.02419	0.02673	0.02118	0.02403
0.02724	0.01825	0.02224	0.02168	0.02965	0.02086	0.02171	0.02311	0.02203
0.02663	0.02162	0.03206	0.01829	0.02198	0.02276	0.02822	0.01788	0.02583
0.02479	0.0228	0.02465	0.02118	0.02201	0.0202	0.02167	0.02221	0.03351
0.0255	0.02142	0.02206	0.04605	0.02083	0.0199	0.02496	0.02031	0.02977
0.02257	0.02273	0.0215	0.03295	0.02294	0.02114	0.02249	0.04944	0.03101
0.02243	0.02115	0.01909	0.02748	0.01972	0.01985	0.04065	0.0361	0.02593
0.02261	0.02042	0.02135	0.03287	0.02324	0.01989	0.0275	0.03449	0.02482
0.02228	0.01932	0.01932	0.02434	0.02372	0.0204	0.02567	0.03044	0.02794
0.02129	0.01829	0.05461	0.02272	0.02194	0.0211	0.02465	0.02718	0.02333
0.02091	0.01773	0.03985	0.01933	0.02329	0.01947	0.01947	0.01873	0.0258
0.02696	0.01686	0.04252	0.02147	0.02048	0.02059	0.019	0.02219	0.02619
0.02388	0.02115	0.0355	0.0301	0.02084	0.02129	0.02014	0.02363	0.02234
0.02416	0.02686	0.02867	0.02388	0.0209	0.02034	0.02053	0.03299	0.02589
0.02543	0.02377	0.02126	0.02176	0.0199	0.02055	0.01995	0.0238	0.01894
0.02458	0.02589	0.02253	0.02132	0.02071	0.02082	0.01927	0.02141	0.02225
0.02276	0.0219	0.01917	0.02213	0.02166	0.02397	0.01975	0.02203	0.0221
0.0259	0.02134	0.01822	0.0211	0.02084	0.02131	0.019	0.019	0.0237
0.02329	0.02062	0.01941	0.02086	0.02587	0.01926	0.0198	0.04278	0.02038
0.02399	0.01854	0.01958	0.023	0.02735	0.0207	0.018	0.02567	0.02
0.02316	0.02389	0.01712	0.0224	0.03006	0.02421	0.02131	0.02123	0.02429
0.02417	0.02446	0.01891	0.02259	0.03224	0.01959	0.02182	0.02242	0.02368
0.02202	0.0204	0.02053	0.02226	0.05488	0.0197	0.02176	0.02047	0.02127
0.02292	0.02219	0.02102	0.02252	0.04515	0.01941	0.02162	0.01778	0.0236
0.02164	0.01958	0.02137	0.0254	0.03649	0.02069	0.02236	0.01877	0.02135
0.02164	0.02697	0.02095	0.02438	0.03058	0.01955	0.02214	0.01976	0.02197
0.0197	0.02845	0.01991	0.025	0.0275	0.02139	0.02209	0.0197	0.01956
0.01926	0.02424	0.01997	0.02067	0.03283	0.02186	0.02297	0.01961	0.0203
0.05657	0.022	0.02126	0.02418	0.02527	0.02396	0.02089	0.02202	0.02052
0.03025	0.02067	0.02203	0.02409	0.02572	0.02407	0.02274	0.02198	0.01809
0.02578	0.01752	0.01989	0.02097	0.02164	0.02327	0.02366	0.02097	0.02033
0.0207	0.01758	0.02139	0.019	0.02373	0.02283	0.02185	0.0201	0.02065
0.02089	0.01815	0.02066	0.02139	0.02325	0.0231	0.06289	0.02027	0.02446
0.02049	0.02235	0.01754	0.02015	0.02257	0.02427	0.03458	0.0216	0.01817
0.02123	0.02151	0.01902	0.02136	0.01985	0.02422	0.03284	0.02087	0.02407
0.01932	0.01927	0.01891	0.03049	0.02302	0.02092	0.02297	0.0188	0.01939
0.0199	0.01986	0.01838	0.0268	0.02603	0.02279	0.02244	0.0195	0.02022
0.01931	0.01915	0.01819	0.02268	0.02569	0.01848	0.02777	0.02174	0.02321
0.01922	0.01836	0.01703	0.02259	0.02572	0.02196	0.02963	0.02226	0.02419
0.02133	0.02238	0.01636	0.02581	0.02705	0.02049	0.02526	0.02161	0.02464
0.02156	0.02083	0.01743	0.02408	0.02393	0.02077	0.02401	0.02217	0.02415
0.02105	0.02217	0.01769	0.02378	0.02218	0.01867	0.01941	0.02213	0.02232
0.02131	0.02166	0.0227	0.02263	0.0209	0.01947	0.01971	0.022	0.02305
0.02362	0.02193	0.01876	0.02875	0.02053	0.02419	0.01883	0.01921	0.02421
0.02401	0.02191	0.02375	0.02483	0.0201	0.02353	0.02189	0.01978	0.02376
0.02423	0.01853	0.02287	0.02433	0.02429	0.0221	0.02033	0.02127	0.02038
0.02324	0.02065	0.02193	0.02437	0.02257	0.02487	0.01978	0.02034	0.01906
0.02573	0.01943	0.01751	0.02679	0.02623	0.02219	0.02145	0.02427	0.0212
0.02452	0.01938	0.01889	0.02458	0.02154	0.02254	0.0216	0.02358	0.02994
0.0229	0.01914	0.01778	0.02519	0.02117	0.01967	0.02363	0.02126	0.02619
0.02234	0.0184	0.01804	0.02951	0.02184	0.02882	0.02857	0.02337	0.02443
0.02072	0.01992	0.01639	0.02833	0.02125	0.02315	0.02412	0.02484	0.01973
0.02152	0.01851	0.01733	0.02867	0.02789	0.02311	0.02501	0.02189	0.02113
0.02108	0.01937	0.01867	0.02558	0.02671	0.01848	0.02266	0.02824	0.02125
0.02001	0.01776	0.01854	0.0293	0.02178	0.0186	0.02537	0.02419	0.02228
0.02044	0.01819	0.0149	0.0304	0.02426	0.01748	0.02601	0.02587	0.02485
0.02328	0.01843	0.01761	0.02572	0.02105	0.02063	0.02694	0.0233	0.02444
0.02099	0.01897	0.01721	0.02403	0.0238	0.02792	0.02435	0.02425	0.02482
0.02636	0.01916	0.01825	0.02789	0.02054	0.02193	0.02303	0.02293	0.02645
0.0221	0.01877	0.01597	0.02512	0.02326	0.01685	0.02003	0.02518	0.02273
0.01873	0.01848	0.01599	0.03071	0.02771	0.01742	0.02314	0.04409	0.02566
0.02019	0.0194	0.01615	0.027	0.02755	0.01805	0.02364	0.02347	0.02145
0.02068	0.01991	0.04066	0.02848	0.02183	0.02052	0.02413	0.02961	0.01987
0.0206	0.02052	0.01824	0.0274	0.02507	0.01793	0.02694	0.02731	0.02048
0.02205	0.02125	0.02398	0.03028	0.02152	0.01821	0.02468	0.02452	0.02401
0.01967	0.01843	0.0218	0.03022	0.02132	0.01848	0.02677	0.0308	0.02437
0.02072	0.0174	0.01356	0.03183	0.02237	0.0186	0.02418	0.02055	0.02506
0.01972	0.01752	0.01627	0.03116	0.02132	0.01855	0.02421	0.02375	0.01985
0.0208	0.01784	0.0146	0.03071	0.01846	0.01761	0.02671	0.03291	0.02324
0.01928	0.01799	0.01444	0.03126	0.01875	0.01883	0.02705	0.02757	0.02224
0.05972	0.01671	0.01536	0.02901	0.02254	0.01815	0.04928	0.02719	0.02084
0.03185	0.01617	0.01494	0.03012	0.01965	0.01926	0.03586	0.02354	0.02073
0.01972	0.01741	0.01581	0.04979	0.02595	0.02004	0.02842	0.02776	0.02889
0.02669	0.0172	0.01544	0.03596	0.02333	0.02029	0.03171	0.02204	0.02264
0.01886	0.01764	0.01634	0.02754	0.02333	0.02064	0.02472	0.02428	0.02857
0.01901	0.01774	0.0202	0.04091	0.02247	0.02086	0.02491	0.02621	0.02308
0.02889	0.01829	0.02103	0.03199	0.02265	0.02165	0.02361	0.02382	0.03433
0.02185	0.02143	0.01633	0.02483	0.02552	0.02082	0.02651	0.02227	0.0311
0.01717	0.02222	0.01716	0.02424	0.02103	0.01958	0.02582	0.0246	0.02298
0.02354	0.02191	0.02124	0.02284	0.02075	0.02049	0.02607	0.02669	0.0312
0.01984	0.02555	0.01688	0.02282	0.02054	0.02109	0.0234	0.02391	0.0268
0.01998	0.02432	0.01777	0.02044	0.02135	0.01924	0.0245	0.02649	0.01993
0.02069	0.02222	0.01604	0.023	0.0199	0.01859	0.02498	0.0234	0.02156
0.0199	0.02602	0.01706	0.02795	0.02399	0.01724	0.02437	0.02394	0.02012
0.01808	0.02558	0.01925	0.05353	0.02228	0.01958	0.02297	0.02194	0.02391
0.01941	0.02001	0.01733	0.03727	0.02476	0.01818	0.02258	0.025	0.02187
0.01884	0.01965	0.01906	0.03125	0.02273	0.02393	0.02228	0.02484	0.02233
0.0179	0.02392	0.01581	0.04285	0.02368	0.05349	0.02384	0.02434	0.02234
0.01795	0.02702	0.01827	0.03146	0.02181	0.03524	0.02544	0.02469	0.02722
0.0177	0.01918	0.017	0.03683	0.04089	0.02206	0.02502	0.02664	0.0284
0.01938	0.01905	0.01763	0.02714	0.03047	0.03251	0.02483	0.02558	0.02446
0.01842	0.02206	0.01692	0.025	0.02496	0.0274	0.0267	0.02718	0.02044
0.01893	0.02315	0.01816	0.02296	0.02445	0.01901	0.02978	0.02662	0.0242
0.01836	0.0228	0.01759	0.02498	0.02331	0.02413	0.02846	0.02574	0.02288
0.02112	0.02227	0.01728	0.02308	0.02478	0.02155	0.02927	0.02518	0.02108
0.01954	0.01844	0.01531	0.02873	0.02244	0.01781	0.02783	0.02587	0.02149
0.02046	0.01885	0.01833	0.0236	0.02213	0.01883	0.04757	0.02765	0.02558
0.02114	0.02201	0.01658	0.02746	0.02469	0.01645	0.02753	0.02681	0.01988
0.02176	0.02339	0.01723	0.02651	0.02299	0.01825	0.03054	0.02525	0.02166
0.02218	0.02448	0.01647	0.02602	0.02288	0.02541	0.03292	0.02342	0.02064
0.02082	0.02234	0.03238	0.02166	0.02439	0.02438	0.03195	0.02522	0.02128
0.02039	0.02245	0.02373	0.02243	0.02494	0.02096	0.02518	0.02529	0.02181
0.02123	0.06174	0.0344	0.01908	0.02041	0.02085	0.02884	0.02448	0.02791
0.02096	0.02939	0.02798	0.02531	0.02203	0.02113	0.02485	0.02367	0.02342
0.02003	0.0242	0.03727	0.02181	0.02541	0.02144	0.03056	0.02385	0.02476
0.01922	0.02244	0.02675	0.02282	0.03331	0.01976	0.02905	0.02552	0.02354
0.0195	0.02163	0.02909	0.01952	0.02735	0.01609	0.02403	0.02172	0.022
0.02121	0.02102	0.02779	0.02369	0.02488	0.01936	0.02597	0.02569	0.01971
0.02029	0.01945	0.01811	0.02284	0.027	0.02512	0.02666	0.02362	0.02283
0.02229	0.02286	0.01784	0.02539	0.02911	0.02213	0.02472	0.02541	0.02322
0.02138	0.02551	0.03909	0.02269	0.02199	0.0224	0.02603	0.02094	0.02146
0.02147	0.022	0.02896	0.02616	0.02741	0.02429	0.02681	0.02198	0.01957
0.01972	0.01891	0.02119	0.02175	0.02581	0.02538	0.02259	0.02419	0.02074
0.0175	0.0247	0.01711	0.02291	0.02296	0.02446	0.02258	0.03253	0.02312
0.01754	0.02348	0.01779	0.02809	0.02286	0.02476	0.01982	0.02029	0.01902
0.01904	0.0212	0.01999	0.02661	0.02599	0.02297	0.01982	0.02048	0.01943
0.01915	0.0233	0.01745	0.02906	0.02278	0.02188	0.05997	0.02503	0.02114
0.01917	0.02605	0.01868	0.02993	0.02243	0.02224	0.03014	0.02555	0.01987
0.01915	0.02276	0.02114	0.02341	0.04414	0.0182	0.02536	0.03354	0.0151
0.01875	0.02092	0.0213	0.02356	0.03181	0.01798	0.02081	0.03508	0.01427
0.01765	0.02149	0.01749	0.02235	0.02148	0.01946	0.02238	0.0345	0.02076
0.01694	0.01979	0.01684	0.02334	0.0204	0.01965	0.02047	0.02914	0.02053
0.01752	0.02031	0.01752	0.02125	0.0217	0.01951	0.02106	0.02422	0.01583
0.01725	0.02313	0.01763	0.02273	0.02191	0.01714	0.02071	0.02426	0.01748
0.01798	0.0279	0.01576	0.02115	0.0216	0.01706	0.02638	0.02315	0.02378
0.01869	0.02981	0.01586	0.02169	0.02221	0.01957	0.02376	0.02134	0.02367
0.01918	0.0493	0.01671	0.02231	0.0229	0.01838	0.02246	0.02206	0.02146
0.01958	0.02916	0.01627	0.02257	0.02235	0.01886	0.02034	0.02421	0.01779
0.01881	0.033	0.01497	0.02163	0.02145	0.01749	0.02228	0.02854	0.02555
0.01915	0.02567	0.01692	0.02181	0.02101	0.01995	0.02075	0.02581	0.01961
0.01929	0.02664	0.01679	0.02925	0.02261	0.02421	0.02061	0.02254	0.02206
0.02123	0.03047	0.01652	0.02491	0.02211	0.02258	0.02301	0.02258	0.02313
0.0265	0.03102	0.01716	0.02104	0.0184	0.02044	0.02233	0.02593	0.01886
0.02444	0.03787	0.05292	0.02304	0.02182	0.02019	0.02184	0.02632	0.02042
0.02481	0.03646	0.02893	0.0236	0.01815	0.02019	0.02043	0.02173	0.02265
0.0253	0.02972	0.02559	0.02487	0.02314	0.02106	0.02351	0.02324	0.02287
0.02187	0.02747	0.02069	0.02468	0.02529	0.0206	0.02152	0.02652	0.02074
0.02067	0.02542	0.01948	0.02533	0.02507	0.0247	0.02284	0.0269	0.02183
0.02511	0.02682	0.0168	0.02528	0.02487	0.02133	0.02281	0.02422	0.0205
0.02393	0.02428	0.01596	0.02401	0.02407	0.02179	0.02086	0.02353	0.0204
0.02213	0.02115	0.01603	0.02336	0.02188	0.01983	0.02242	0.02203	0.02269
0.02106	0.02246	0.01741	0.0244	0.02299	0.02115	0.02206	0.02323	0.02192
0.02027	0.02919	0.01656	0.02508	0.02544	0.02052	0.02031	0.02931	0.02209
0.03067	0.02987	0.01662	0.02484	0.42663	0.03867	0.02073	0.02941	0.02081
0.02186	0.02347	0.02356	0.02493	0.02615	0.0238	0.0205	0.02972	0.02863
0.02264	0.02215	0.02271	0.02572	0.02491	0.02876	0.0241	0.02913	0.03208
0.02556	0.02751	0.01778	0.02345	0.02364	0.03707	0.02355	0.02739	0.02764
0.02295	0.02638	0.02086	0.02308	0.023	0.03258	0.02392	0.02885	0.03124
0.02604	0.02179	0.02845	0.02525	0.0256	0.02696	0.02332	0.02887	0.03506
0.02373	0.02154	0.02464	0.02222	0.02432	0.0527	0.0226	0.03179	0.028
0.02712	0.03233	0.02512	0.02227	0.02843	0.03568	0.02154	0.03018	0.02208
0.02665	0.02325	0.02598	0.02168	0.02506	0.02437	0.02657	0.02795	0.02609
0.02279	0.02629	0.02019	0.02343	0.02679	0.02643	0.02614	0.0306	0.02279
0.02303	0.02635	0.01945	0.04111	0.02401	0.02485	0.02004	0.03126	0.02139
0.0282	0.05834	0.01944	0.03472	0.02383	0.0297	0.02135	0.02749	0.01953
0.04404	0.0207	0.01936	0.02198	0.02498	0.01942	0.02079	0.0279	0.02457
0.03083	0.0194	0.02107	0.0219	0.02524	0.03519	0.02092	0.02874	0.02309
0.03142	0.01888	0.02043	0.01863	0.05388	0.03207	0.02014	0.02725	0.02919
0.02604	0.01852	0.01937	0.02154	0.03199	0.02373	0.03901	0.03484	0.03038
0.02733	0.01531	0.02082	0.03275	0.02431	0.02327	0.05251	0.03159	0.02164
0.02483	0.02135	0.01944	0.02574	0.02341	0.02593	0.04206	0.02883	0.01829
0.033	0.02301	0.01881	0.02885	0.02031	0.02707	0.03495	0.02522	0.01542
0.02644	0.02171	0.01913	0.02478	0.01941	0.02528	0.02823	0.02714	0.01769
0.03541	0.02083	0.02495	0.02474	0.0188	0.0251	0.02587	0.02444	0.01594
0.03061	0.01906	0.02137	0.01961	0.02019	0.01816	0.02175	0.02235	0.02143
0.02758	0.01924	0.0198	0.02247	0.02274	0.02549	0.02156	0.02336	0.02043
0.02474	0.01829	0.01721	0.02234	0.03809	0.03739	0.02126	0.02473	0.0211
0.05733	0.01891	0.02172	0.02257	0.02683	0.03418	0.02029	0.02294	0.02625
0.03614	0.0174	0.01971	0.02115	0.02586	0.02333	0.02114	0.02275	0.02261
0.03127	0.02072	0.01876	0.02099	0.02161	0.02892	0.02101	0.02213	0.02117
0.02695	0.02368	0.01822	0.0202	0.0206	0.02457	0.04742	0.02179	0.02125
0.02763	0.02124	0.01639	0.01938	0.02686	0.02502	0.02913	0.02208	0.02159
0.02356	0.02506	0.01624	0.0215	0.03338	0.03137	0.02653	0.02044	0.02509
0.02818	0.02604	0.0173	0.0226	0.03029	0.02377	0.03912	0.01982	0.0234
0.02647	0.01869	0.01663	0.02196	0.02311	0.0293	0.02924	0.0202	0.02183
0.02645	0.02039	0.01752	0.0207	0.02736	0.02463	0.02444	0.01867	0.01839
0.02678	0.0185	0.01761	0.021	0.02666	0.02279	0.02133	0.01968	0.02078
0.02615	0.01852	0.01787	0.02014	0.02461	0.05791	0.02068	0.02044	0.02024
0.02197	0.01811	0.0169	0.02508	0.02183	0.03635	0.02131	0.02881	0.01982
0.02804	0.02032	0.01723	0.02466	0.02353	0.03045	0.023	0.0332	0.02412
0.02501	0.01952	0.01946	0.02263	0.02187	0.0212	0.0208	0.03032	0.0217
0.02633	0.02332	0.02326	0.02493	0.01965	0.02451	0.02048	0.02119	0.02389
0.0238	0.02624	0.01976	0.02173	0.02073	0.02331	0.05355	0.02068	0.06754
0.01971	0.02662	0.02382	0.02301	0.01966	0.01875	0.03053	0.01757	0.04563
0.02087	0.02321	0.02278	0.02349	0.01989	0.0191	0.02887	0.01978	0.06353
0.02017	0.02161	0.0184	0.02263	0.01817	0.02431	0.02724	0.01915	0.03319
0.02094	0.01834	0.0197	0.02363	0.0189	0.02111	0.0256	0.01994	0.02423
0.02042	0.02193	0.01842	0.0206	0.01823	0.02513	0.02562	0.02015	0.02543
0.02087	0.02605	0.01863	0.02305	0.01957	0.02173	0.02468	0.01871	0.02438
0.02158	0.02347	0.01987	0.02268	0.02032	0.0241	0.02439	0.01993	0.02484
0.03143	0.02051	0.01744	0.02325	0.01983	0.0244	0.02489	0.02055	0.02518
0.02848	0.02151	0.02123	0.02361	0.02493	0.02747	0.02432	0.02075	0.02493
0.02363	0.01996	0.02195	0.02486	0.02133	0.02902	0.01663	0.0238	0.02267
0.02105	0.02119	0.02443	0.02595	0.02057	0.03158	0.02095	0.02135	0.02193
0.02097	0.02176	0.01904	0.02583	0.01817	0.02672	0.025	0.02709	0.02281
0.02232	0.01775	0.02029	0.04526	0.01957	0.01947	0.02436	0.02776	0.02212
0.02096	0.02033	0.01752	0.03328	0.01979	0.02645	0.02556	0.02407	0.02214
0.02184	0.0202	0.01798	0.02889	0.01941	0.02695	0.02592	0.02104	0.02215
0.02223	0.02189	0.01849	0.02369	0.01831	0.03109	0.02684	0.02048	0.02003
0.02149	0.02033	0.02112	0.02299	0.01743	0.02617	0.03071	0.02021	0.01853
0.02034	0.0208	0.02048	0.02279	0.01722	0.0292	0.02365	0.0234	0.01856
0.0198	0.01936	0.027	0.02319	0.01774	0.0258	0.02911	0.02208	0.02012
0.02073	0.02073	0.02916	0.0221	0.01745	0.02752	0.02571	0.02315	0.01847
0.02116	0.02027	0.02059	0.02354	0.0214	0.02485	0.02202	0.02263	0.01798
0.02085	0.01996	0.01754	0.02491	0.01959	0.02291	0.0226	0.02367	0.01884
0.02203	0.02125	0.02195	0.02337	0.02154	0.02316	0.02239	0.02477	0.0191
0.02134	0.02515	0.01952	0.02319	0.01776	0.02067	0.02821	0.0277	0.01716
0.01953	0.02149	0.02128	0.02303	0.0169	0.02782	0.02932	0.03736	0.01796
0.01821	0.02674	0.0226	0.02527	0.01908	0.02499	0.02413	0.07514	0.01795
0.01765	0.02194	0.02407	0.02294	0.01914	0.01865	0.02429	0.03661	0.01863
0.01687	0.02034	0.02015	0.02518	0.02113	0.02361	0.02087	0.0309	0.01834
0.01775	0.02404	0.05135	0.02199	0.02593	0.02276	0.02557	0.06301	0.01833
0.02075	0.02455	0.03163	0.02328	0.02428	0.02383	0.02261	0.02786	0.01597
0.02144	0.02059	0.02759	0.02299	0.02296	0.02491	0.02304	0.02287	0.0196
0.05459	0.02021	0.02951	0.02314	0.0214	0.02078	0.02069	0.0203	0.02186
0.02781	0.02092	0.02746	0.0215	0.02057	0.01861	0.01956	0.02108	0.02432
0.02385	0.01942	0.0264	0.02428	0.01955	0.02289	0.02003	0.02773	0.01706
0.01975	0.02071	0.02307	0.02277	0.02456	0.02092	0.02115	0.03115	0.01737
0.01883	0.02023	0.02377	0.02366	0.0223	0.02214	0.02084	0.03517	0.01891
0.01784	0.02022	0.02063	0.02011	0.03234	0.02062	0.02408	0.03064	0.01835
0.017	0.0523	0.0275	0.02048	0.0353	0.02115	0.02263	0.0295	0.02021
0.01679	0.03812	0.02361	0.0214	0.03198	0.02174	0.02413	0.02532	0.01848
0.01965	0.02727	0.02617	0.0207	0.02608	0.02361	0.02373	0.02524	0.01725
0.01911	0.02387	0.02386	0.02312	0.02752	0.02183	0.02311	0.0238	0.01685
0.01888	0.02168	0.03093	0.02146	0.02605	0.03006	0.02389	0.02225	0.0174
0.02023	0.0195	0.06027	0.02313	0.02835	0.02322	0.02294	0.02267	0.02019
0.01932	0.02088	0.04398	0.02365	0.0252	0.02941	0.02379	0.02247	0.01559
0.01947	0.02023	0.03508	0.02073	0.02926	0.03296	0.02116	0.02035	0.01669
0.01771	0.02098	0.03158	0.02029	0.02399	0.07181	0.02168	0.02475	0.01583
0.01956	0.02608	0.02855	0.02084	0.02647	0.05041	0.02399	0.02242	0.01382
0.02378	0.0229	0.02406	0.01968	0.02668	0.02327	0.02256	0.02825	0.01477
0.03176	0.02429	0.02717	0.02129	0.03228	0.04302	0.01999	0.02618	0.01655
0.02488	0.02389	0.03332	0.02006	0.02891	0.03756	0.02256	0.0294	0.01896
0.02257	0.02189	0.02777	0.02381	0.02393	0.0335	0.02118	0.0282	0.01919
0.02078	0.02301	0.02565	0.02119	0.02132	0.03199	0.02295	0.0286	0.01881
0.03067	0.02511	0.02612	0.02098	0.02336	0.03151	0.02307	0.02935	0.02443
0.02325	0.02859	0.02527	0.02296	0.02897	0.03052	0.02125	0.02361	0.02458
0.02276	0.0407	0.02391	0.02434	0.03862	0.02916	0.0198	0.02274	0.02321
0.01999	0.03088	0.02564	0.02331	0.03365	0.02435	0.01869	0.02421	0.02486
0.02248	0.02314	0.02347	0.02121	0.02522	0.02969	0.02015	0.02605	0.02391
0.02683	0.02063	0.02453	0.02122	0.02365	0.04003	0.02047	0.02484	0.02313
0.02486	0.02495	0.02552	0.02413	0.02714	0.04557	0.02075	0.02433	0.02113
0.02064	0.02864	0.02	0.0205	0.02212	0.03073	0.04351	0.04143	0.02053
0.02308	0.03077	0.02197	0.02307	0.02284	0.02459	0.02595	0.02848	0.01898
0.02443	0.02348	0.01916	0.02035	0.02089	0.02951	0.02245	0.02325	0.0198
0.02049	0.02661	0.02215	0.02391	0.02138	0.02148	0.01982	0.02186	0.03381
0.01929	0.02395	0.0216	0.02291	0.02519	0.02866	0.01846	0.02125	0.02819
0.02111	0.02103	0.02187	0.02316	0.02497	0.0251	0.01767	0.02122	0.02325
0.01987	0.0233	0.01851	0.0201	0.01976	0.02341	0.01809	0.02114	0.01877
0.0297	0.02152	0.02226	0.0226	0.02176	0.02352	0.01958	0.02111	0.02559
0.02371	0.01989	0.02124	0.02062	0.02024	0.02548	0.02128	0.02006	0.02414
0.03101	0.0178	0.01932	0.02307	0.02162	0.02312	0.02357	0.01899	0.02389
0.02849	0.01827	0.0215	0.01981	0.02337	0.02276	0.01974	0.0237	0.02063
0.02449	0.02115	0.02097	0.02267	0.02335	0.01949	0.02135	0.02464	0.01947
0.02492	0.02179	0.02036	0.02145	0.02145	0.02019	0.0212	0.02603	0.01875
0.02532	0.01983	0.02144	0.02136	0.02201	0.0196	0.02448	0.0238	0.02518
0.02734	0.01959	0.02123	0.02009	0.02161	0.01972	0.02296	0.0257	0.03365
0.03897	0.01951	0.02236	0.02079	0.02172	0.02347	0.02334	0.0259	0.02788
0.02805	0.01928	0.02221	0.02135	0.02327	0.02386	0.02456	0.02428	0.02145
0.02397	0.02343	0.02489	0.0212	0.04022	0.02652	0.02172	0.02265	0.02004
0.02156	0.02356	0.02375	0.02055	0.02842	0.02508	0.01811	0.02824	0.01782
0.02094	0.02084	0.02408	0.0207	0.02565	0.02263	0.02232	0.02757	0.01774
0.02309	0.02128	0.02518	0.02346	0.02181	0.02034	0.01951	0.02193	0.03568
0.02228	0.02044	0.02189	0.02551	0.02815	0.02318	0.01886	0.02191	0.02374
0.02273	0.01779	0.02088	0.03358	0.07496	0.02363	0.01968	0.02583	0.0309
0.02244	0.02204	0.02283	0.0248	0.04113	0.02501	0.01976	0.02421	0.03221
0.02127	0.02148	0.02498	0.02555	0.02193	0.02251	0.01844	0.0211	0.02578
0.02077	0.02318	0.02283	0.02298	0.02419	0.02975	0.02173	0.02093	0.02287
0.02165	0.02675	0.02134	0.02087	0.02501	0.02964	0.02056	0.02504	0.02366
0.02263	0.02061	0.02157	0.0201	0.02795	0.02959	0.02043	0.02327	0.023
0.02124	0.02045	0.02084	0.02393	0.02427	0.03008	0.02414	0.0248	0.02188
0.02488	0.02192	0.02251	0.02382	0.02663	0.02659	0.02208	0.02544	0.01934
0.02163	0.02089	0.02208	0.02279	0.01948	0.0244	0.0212	0.02207	0.02136
0.02105	0.02071	0.02311	0.01917	0.02488	0.02781	0.02352	0.02352	0.01717
0.02309	0.02029	0.02277	0.0296	0.02392	0.02857	0.0628	0.02366	0.01899
0.02202	0.01896	0.02363	0.03008	0.02688	0.02968	0.03443	0.02542	0.02659
0.03516	0.01856	0.02444	0.06334	0.02291	0.03215	0.03236	0.02481	0.024
0.02691	0.02013	0.02453	0.0376	0.02488	0.027	0.03583	0.02314	0.02451
0.01912	0.02482	0.02303	0.03089	0.02155	0.03199	0.02111	0.02198	0.02372
0.05017	0.02149	0.02264	0.02254	0.02283	0.03157	0.02026	0.02369	0.04883
0.02258	0.02163	0.01984	0.02365	0.02411	0.02946	0.01896	0.02224	0.03582
0.02899	0.02035	0.01905	0.05669	0.0685	0.02335	0.01947	0.02447	0.02208
0.02411	0.02111	0.02252	0.03843	0.03974	0.02154	0.01894	0.02139	0.02373
0.02183	0.01957	0.02266	0.01967	0.03071	0.02838	0.04321	0.02427	0.0208
0.02245	0.01961	0.02453	0.02093	0.03328	0.02561	0.02832	0.02236	0.02245
0.02161	0.02282	0.02571	0.02042	0.02411	0.03007	0.02576	0.02331	0.01914
0.02399	0.02175	0.02138	0.01904	0.02225	0.02418	0.02103	0.02717	0.02159
0.02207	0.02369	0.02163	0.01853	0.02274	0.02388	0.02689	0.03642	0.02372
0.02139	0.02665	0.02217	0.0203	0.0209	0.04214	0.02393	0.02853	0.01817
0.02028	0.02361	0.01966	0.03593	0.0215	0.04219	0.0202	0.03134	0.02294
0.02009	0.02452	0.01983	0.02562	0.02136	0.03114	0.02066	0.02142	0.02571
0.02116	0.02142	0.0196	0.04447	0.01964	0.02383	0.03446	0.02575	0.0275
0.02174	0.02131	0.01881	0.04125	0.02335	0.02506	0.03603	0.0221	0.02761
0.01985	0.02202	0.01939	0.02439	0.02286	0.02763	0.02625	0.02109	0.02216
0.02097	0.02161	0.01802	0.02296	0.02425	0.03381	0.02332	0.02197	0.02533
0.02253	0.02265	0.01674	0.02905	0.02682	0.03326	0.02286	0.01954	0.03045
0.01984	0.02437	0.01808	0.02448	0.0298	0.0306	0.02137	0.0189	0.02397
0.02329	0.02575	0.02219	0.02339	0.02472	0.03031	0.03824	0.01898	0.02331
0.02434	0.02507	0.02315	0.02139	0.02819	0.02243	0.02542	0.02108	0.02819
0.02601	0.02347	0.02386	0.02118	0.0266	0.03047	0.03051	0.02139	0.02893
0.0282	0.02512	0.02424	0.02285	0.02631	0.03254	0.02196	0.02055	0.02968
0.03388	0.03748	0.02481	0.02026	0.02982	0.02424	0.0262	0.02093	0.02227
0.02915	0.02495	0.02084	0.02051	0.02608	0.02764	0.0231	0.02049	0.02315
0.03008	0.02518	0.01978	0.0225	0.02745	0.0239	0.02811	0.01954	0.02178
0.03178	0.0274	0.01906	0.02062	0.02819	0.02455	0.02433	0.02077	0.02253
0.02628	0.02045	0.0206	0.02079	0.0297	0.02577	0.0243	0.02095	0.02595
0.02156	0.01989	0.0186	0.01952	0.02734	0.02612	0.02227	0.01888	0.02732
0.02622	0.02212	0.02231	0.02088	0.0226	0.02683	0.02228	0.02503	0.02511
0.02118	0.02298	0.02078	0.0218	0.02594	0.02558	0.02068	0.02195	0.02345
0.02167	0.02651	0.02446	0.02132	0.02609	0.02428	0.02219	0.02189	0.02543
0.02089	0.02425	0.02331	0.02088	0.03179	0.02481	0.02244	0.03199	0.02727
0.02641	0.02764	0.05096	0.02091	0.03319	0.02459	0.02165	0.02311	0.02491
0.0334	0.02834	0.03616	0.01974	0.02701	0.02315	0.02343	0.02724	0.02279
0.0291	0.03321	0.02737	0.01794	0.0299	0.02206	0.02235	0.02312	0.02413
0.02838	0.03729	0.02401	0.02255	0.02677	0.02239	0.02306	0.01816	0.02451
0.02689	0.0312	0.0257	0.04799	0.03229	0.02125	0.02987	0.02103	0.0233
0.02448	0.03227	0.02486	0.04543	0.02948	0.02772	0.02599	0.04097	0.02071
0.02351	0.02568	0.02412	0.02845	0.03028	0.02594	0.52044	0.02128	0.02222
0.02218	0.02809	0.02233	0.03329	0.03233	0.027	0.02205	0.02985	0.02245
0.02121	0.02765	0.0238	0.0268	0.02858	0.02739	0.02415	0.03337	0.02223
0.02281	0.0285	0.02297	0.02062	0.02962	0.02797	0.02043	0.02672	0.0234
0.01972	0.02422	0.02033	0.01922	0.02919	0.02449	0.02004	0.02596	0.02239
0.02192	0.02854	0.02194	0.01849	0.03313	0.02695	0.01919	0.03094	0.02338
0.02504	0.02356	0.02116	0.0186	0.02076	0.02713	0.02185	0.02733	0.02512
0.02086	0.02766	0.01804	0.01833	0.03115	0.02923	0.02206	0.02419	0.02911
0.02087	0.02284	0.022	0.01886	0.06042	0.03195	0.02135	0.02026	0.02477
0.02131	0.02213	0.02129	0.0229	0.03056	0.02236	0.02143	0.01856	0.02621
0.02091	0.02275	0.02182	0.02162	0.03289	0.03379	0.0217	0.02319	0.02686
0.0208	0.0249	0.02153	0.02012	0.03086	0.02725	0.0212	0.02293	0.02596
0.02313	0.02365	0.02122	0.01778	0.02662	0.02476	0.02368	0.02059	0.02213
0.02093	0.02632	0.02109	0.02465	0.03661	0.02511	0.02701	0.01984	0.03148
0.023	0.02472	0.021	0.02024	0.03088	0.04733	0.02671	0.01814	0.02425
0.02295	0.03806	0.02809	0.01953	0.0219	0.03333	0.02323	0.02052	0.02866
0.02027	0.03004	0.02425	0.01932	0.02568	0.04096	0.02325	0.02011	0.02812
0.02092	0.02296	0.02945	0.01917	0.02457	0.02877	0.02247	0.02302	0.0303
0.01919	0.02403	0.02755	0.01821	0.02952	0.02988	0.02246	0.02252	0.02841
0.02499	0.02526	0.02236	0.01928	0.02276	0.03045	0.02122	0.02596	0.03206
0.0211	0.02303	0.01992	0.01876	0.02112	0.02771	0.02274	0.02662	0.02557
0.0207	0.02597	0.02414	0.01971	0.01842	0.02593	0.02179	0.02773	0.02557
0.02072	0.02433	0.02154	0.01923	0.02192	0.03028	0.02283	0.0251	0.02474
0.02108	0.02611	0.02201	0.01868	0.0234	0.02118	0.02917	0.02853	0.01994
0.0208	0.02431	0.02097	0.01986	0.02379	0.02449	0.03102	0.02665	0.0268
0.02075	0.02949	0.02017	0.02079	0.02257	0.02767	0.03608	0.02569	0.03096
0.01902	0.03208	0.02011	0.01805	0.02706	0.02626	0.03289	0.03186	0.02501
0.02328	0.03329	0.0191	0.02198	0.02257	0.02763	0.03038	0.02772	0.02792
0.02294	0.02964	0.01794	0.01847	0.02228	0.02789	0.02547	0.02493	0.02366
0.01669	0.02247	0.01722	0.02238	0.02449	0.02784	0.02698	0.02202	0.02977
0.01879	0.02253	0.01932	0.01937	0.02577	0.0361	0.02823	0.02624	0.02984
0.01751	0.02642	0.01872	0.01949	0.02977	0.03272	0.02291	0.02958	0.03049
0.01759	0.0234	0.01786	0.01791	0.03643	0.0325	0.02921	0.02303	0.03265
0.02541	0.02484	0.01758	0.01945	0.03419	0.03298	0.03398	0.024	0.02966
0.0219	0.02716	0.02122	0.01864	0.03248	0.02976	0.02501	0.03196	0.02801
0.02089	0.02612	0.02474	0.01884	0.02729	0.03099	0.02558	0.02996	0.02552
0.0201	0.02634	0.02452	0.01884	0.02489	0.0303	0.02544	0.02797	0.02304
0.023	0.02353	0.01891	0.02017	0.02513	0.02299	0.02136	0.02748	0.02523
0.02617	0.0231	0.02061	0.01968	0.02659	0.0276	0.02054	0.02829	0.02215
0.02592	0.02048	0.01859	0.01878	0.02561	0.03603	0.0212	0.03063	0.02345
0.02701	0.02224	0.02212	0.02611	0.02991	0.03551	0.02078	0.02675	0.0252
0.02626	0.02226	0.02086	0.02274	0.02679	0.02961	0.02202	0.02654	0.0257
0.02702	0.02009	0.02537	0.02489	0.0266	0.02641	0.02183	0.0267	0.01654
0.023	0.02095	0.02271	0.02072	0.02542	0.02448	0.0222	0.02795	0.01982
0.02204	0.02225	0.02157	0.01996	0.03003	0.02146	0.03001	0.02763	0.01737
0.02896	0.02414	0.02179	0.01691	0.0285	0.0221	0.02519	0.03026	0.02136
0.02922	0.02133	0.02392	0.02311	0.02418	0.02198	0.02032	0.02431	0.02235
0.02833	0.02419	0.0226	0.02301	0.02618	0.02165	0.02231	0.02183	0.02498
0.02738	0.0223	0.02384	0.02319	0.02452	0.02623	0.02301	0.0223	0.02489
0.02407	0.02323	0.02781	0.01916	0.02517	0.02887	0.02314	0.02392	0.02259
0.02799	0.02004	0.01883	0.01706	0.02369	0.02455	0.02025	0.02261	0.02098
0.02395	0.02132	0.02045	0.01866	0.02362	0.02363	0.01949	0.02501	0.02662
0.02481	0.02145	0.04459	0.01951	0.02333	0.02549	0.02008	0.01908	0.05561
0.02878	0.02525	0.02714	0.02043	0.02064	0.0175	0.02165	0.02121	0.03671
0.02655	0.02026	0.0303	0.01848	0.0201	0.01927	0.02362	0.02292	0.02623
0.02324	0.0224	0.0288	0.0178	0.0194	0.03648	0.02207	0.01952	0.02239
0.02039	0.02108	0.04041	0.01889	0.02015	0.03851	0.02255	0.01856	0.02027
0.02517	0.02069	0.03441	0.01792	0.02034	0.03037	0.02245	0.02	0.01956
0.02335	0.02168	0.04642	0.01883	0.01724	0.0277	0.02163	0.0181	0.02043
0.02546	0.02226	0.0333	0.02163	0.01825	0.01945	0.02361	0.01823	0.02043
0.02398	0.02018	0.03895	0.02144	0.01845	0.02652	0.02244	0.02107	0.02127
0.02362	0.02093	0.02708	0.01812	0.0195	0.02647	0.02096	0.01872	0.02175
0.02456	0.01895	0.02156	0.02037	0.01933	0.0234	0.0248	0.02012	0.02067
0.02437	0.02086	0.02836	0.0191	0.0216	0.03211	0.02128	0.02061	0.02101
0.02592	0.01971	0.03154	0.01871	0.0185	0.03557	0.02242	0.02595	0.02356
0.02258	0.02129	0.02537	0.01956	0.0189	0.0345	0.0207	0.02452	0.02568
0.02237	0.02076	0.02787	0.01871	0.02045	0.03672	0.02355	0.02114	0.02343
0.02403	0.02132	0.03105	0.01959	0.01946	0.02361	0.02515	0.02316	0.0243
0.02708	0.019	0.0201	0.01872	0.02004	0.02235	0.0264	0.02098	0.01932
0.02113	0.01921	0.02387	0.02008	0.02427	0.01909	0.02368	0.02278	0.01855
0.02033	0.02417	0.01992	0.01429	0.02422	0.01986	0.02222	0.02079	0.02984
0.02248	0.02065	0.02185	0.01773	0.02096	0.02659	0.03242	0.0249	0.01672
0.02045	0.02611	0.01935	0.02211	0.0219	0.0304	0.03288	0.01919	0.02576
0.02404	0.02386	0.01836	0.029	0.02186	0.04189	0.02896	0.02087	0.02683
0.02328	0.0231	0.01896	0.0264	0.0213	0.02948	0.02577	0.02108	0.02588
0.0218	0.02142	0.01818	0.02801	0.02083	0.0307	0.02192	0.02141	0.01791
0.02325	0.01952	0.01994	0.0292	0.01974	0.02797	0.02532	0.01968	0.02472
0.01998	0.01862	0.01666	0.03187	0.01985	0.0216	0.02068	0.01805	0.02069
0.02208	0.02241	0.01655	0.02631	0.01891	0.02397	0.02476	0.02098	0.02203
0.02471	0.05249	0.01706	0.02982	0.02068	0.02397	0.02415	0.01976	0.04087
0.02262	0.02283	0.01608	0.02759	0.01933	0.02739	0.02285	0.02	0.02565
0.02431	0.02438	0.01727	0.02931	0.02099	0.02605	0.02238	0.02032	0.02892
0.02437	0.02084	0.01728	0.02587	0.02115	0.02663	0.02737	0.01993	0.03261
0.02522	0.02246	0.0169	0.02635	0.02703	0.03056	0.0267	0.01985	0.02448
0.02371	0.02414	0.03575	0.02776	0.02331	0.02619	0.02711	0.01986	0.02416
0.04465	0.02023	0.02976	0.02609	0.02634	0.02728	0.02328	0.01855	0.02434
0.03807	0.02487	0.02007	0.02592	0.02896	0.02422	0.0244	0.02037	0.0267
0.02273	0.02587	0.01734	0.02727	0.0257	0.02594	0.02732	0.01958	0.03083
0.02881	0.02793	0.01892	0.0198	0.02648	0.02391	0.02861	0.01563	0.03248
0.02844	0.02678	0.01928	0.01934	0.02484	0.02362	0.02	0.01793	0.03554
0.0191	0.02287	0.01917	0.01977	0.02456	0.02279	0.02092	0.01971	0.02966
0.01821	0.04769	0.01869	0.01983	0.02341	0.0275	0.02724	0.02762	0.03083
0.02052	0.03167	0.01822	0.0181	0.02313	0.02235	0.02089	0.02304	0.0262
0.02239	0.02483	0.01858	0.02485	0.02136	0.02011	0.02963	0.01966	0.03296
0.01921	0.04128	0.01698	0.02837	0.01828	0.02994	0.02038	0.05361	0.03137
0.02003	0.03267	0.01778	0.0223	0.01906	0.03154	0.02302	0.03584	0.02715
0.02048	0.03494	0.01818	0.01996	0.02366	0.0304	0.02276	0.01972	0.02936
0.01886	0.06317	0.01976	0.02536	0.026	0.02237	0.02474	0.03689	0.03183
0.01865	0.02974	0.02062	0.02152	0.02256	0.0228	0.03522	0.03324	0.02725
0.01754	0.03247	0.02086	0.01918	0.02245	0.03	0.02951	0.02679	0.02939
0.01819	0.03122	0.018	0.01908	0.02854	0.02482	0.02752	0.02844	0.02056
0.01831	0.02526	0.01895	0.01878	0.0285	0.03022	0.02405	0.04647	0.02286
0.02291	0.03252	0.01909	0.01637	0.02244	0.02277	0.01727	0.03916	0.0249
0.01989	0.02159	0.01913	0.0174	0.02185	0.0217	0.01605	0.0248	0.02729
0.01972	0.02153	0.01853	0.01997	0.01814	0.02615	0.02506	0.02774	0.02395
0.01867	0.02249	0.01897	0.02038	0.01841	0.02302	0.02175	0.02543	0.02017
0.02291	0.02301	0.01904	0.01977	0.02213	0.02512	0.01951	0.02244	0.02909
0.01742	0.02571	0.01901	0.02243	0.0218	0.02403	0.02533	0.01909	0.03281
0.01858	0.02528	0.01935	0.0184	0.02116	0.0324	0.0275	0.01841	0.02726
0.0197	0.02607	0.01876	0.01657	0.01916	0.02715	0.02063	0.02255	0.03202
0.01765	0.0209	0.01815	0.02025	0.02597	0.02371	0.02305	0.02416	0.0277
0.01843	0.02375	0.01957	0.02175	0.02501	0.02158	0.04844	0.02396	0.03216
0.019	0.02527	0.01917	0.02652	0.02188	0.02238	0.03992	0.02743	0.03605
0.01921	0.02604	0.02002	0.02676	0.02402	0.02233	0.02803	0.02738	0.03684
0.02008	0.02354	0.01976	0.02649	0.02388	0.02085	0.05335	0.02708	0.02765
0.01966	0.02249	0.01916	0.02057	0.02442	0.01974	0.03748	0.02472	0.03191
0.01934	0.02394	0.01758	0.01641	0.0258	0.02284	0.03948	0.02408	0.03622
0.01875	0.02438	0.02021	0.02185	0.02549	0.02053	0.03242	0.02697	0.02562
0.01973	0.02218	0.0237	0.01776	0.02179	0.02121	0.03839	0.02427	0.03395
0.02039	0.02128	0.02391	0.0172	0.02377	0.02188	0.03215	0.01907	0.03097
0.01893	0.02583	0.02073	0.02866	0.02235	0.01895	0.02518	0.02433	0.0458
0.02031	0.02211	0.01785	0.02811	0.02415	0.02051	0.02493	0.02367	0.03187
0.0226	0.02454	0.02226	0.02676	0.02639	0.02078	0.03175	0.02322	0.04632
0.04217	0.02362	0.01847	0.031	0.02472	0.02018	0.03867	0.02171	0.03745
0.02093	0.02679	0.0201	0.03428	0.02494	0.021	0.03565	0.02319	0.03124
0.02844	0.02375	0.01927	0.05978	0.02366	0.01932	0.03204	0.02414	0.02355
0.02539	0.02267	0.01999	0.04838	0.01871	0.01744	0.02911	0.02486	0.03149
0.02521	0.02385	0.01963	0.03753	0.01911	0.01997	0.0252	0.02415	0.02675
0.02146	0.02422	0.02063	0.03001	0.01895	0.02267	0.03287	0.02434	0.02195
0.02393	0.02929	0.02067	0.0302	0.02006	0.01956	0.02848	0.02623	0.02699
0.02176	0.02692	0.02027	0.02831	0.02936	0.02113	0.02578	0.02246	0.02356
0.02076	0.029	0.02004	0.04244	0.02181	0.01827	0.02246	0.02459	0.02994
0.01857	0.0243	0.02176	0.0296	0.01763	0.02041	0.0294	0.01868	0.02834
0.02109	0.02489	0.02159	0.0327	0.0191	0.02159	0.0281	0.02208	0.02666
0.01898	0.0235	0.02142	0.02659	0.01797	0.02104	0.02545	0.02032	0.025
0.0204	0.02217	0.02292	0.03002	0.01855	0.02203	0.02551	0.02002	0.03034
0.01927	0.02246	0.02197	0.0303	0.02181	0.02063	0.02313	0.02252	0.02785
0.02343	0.02483	0.02026	0.0234	0.02078	0.01814	0.02033	0.02448	0.02642
0.02132	0.02277	0.02092	0.02658	0.0188	0.0328	0.02196	0.02331	0.02367
0.0212	0.02318	0.02068	0.0166	0.01866	0.02942	0.02113	0.02172	0.02535
0.02123	0.0283	0.01871	0.02633	0.01834	0.02098	0.02014	0.02424	0.02158
0.02228	0.05541	0.01918	0.02991	0.01945	0.02961	0.02412	0.02082	0.02098
0.02275	0.02887	0.01832	0.02558	0.02231	0.04506	0.01804	0.02071	0.02434
0.02306	0.0302	0.01909	0.02632	0.02138	0.03826	0.01922	0.02098	0.0227
0.02195	0.02249	0.01785	0.01835	0.01962	0.03365	0.01671	0.02203	0.02425
0.02184	0.02304	0.01882	0.01821	0.02223	0.02495	0.01561	0.02221	0.01905
0.0222	0.02131	0.01981	0.01998	0.02335	0.02528	0.01635	0.02345	0.07826
0.02226	0.02245	0.02052	0.02138	0.02536	0.02193	0.01668	0.02327	0.0377
0.02234	0.02413	0.02482	0.02295	0.02637	0.02275	0.01913	0.02206	0.02971
0.02246	0.02346	0.02041	0.02088	0.02146	0.02192	0.01848	0.0205	0.0291
0.02048	0.02233	0.02564	0.01917	0.0223	0.01887	0.01641	0.02113	0.02245
0.02139	0.02557	0.02042	0.02036	0.02132	0.02407	0.01665	0.0228	0.02438
0.02689	0.02477	0.01884	0.02463	0.02315	0.0264	0.01722	0.0223	0.02066
0.02555	0.02489	0.01913	0.02312	0.0212	0.02428	0.01703	0.02682	0.02039
0.02527	0.02286	0.01842	0.02206	0.02664	0.02491	0.01687	0.02933	0.02218
0.02723	0.02403	0.01992	0.0277	0.02245	0.02531	0.01614	0.02445	0.02349
0.02353	0.02444	0.01847	0.028	0.01899	0.01975	0.01561	0.04142	0.02493
0.02258	0.022	0.01847	0.02777	0.01866	0.02467	0.01815	0.02851	0.03036
0.02228	0.02184	0.01768	0.03264	0.01894	0.03173	0.01774	0.02767	0.02678
0.02293	0.02035	0.01798	0.02406	0.01883	0.05388	0.01785	0.02163	0.03343
0.02298	0.02376	0.01905	0.02194	0.01849	0.04107	0.01818	0.02611	0.02902
0.02207	0.02185	0.01836	0.01935	0.01779	0.02223	0.01731	0.03119	0.02622
0.0206	0.04694	0.01866	0.02105	0.01889	0.01987	0.01672	0.0249	0.02844
0.02409	0.0267	0.01777	0.02005	0.01999	0.02212	0.01859	0.02625	0.02359
0.0229	0.03588	0.01941	0.01902	0.02298	0.0245	0.01733	0.02095	0.02723
0.02255	0.02696	0.06095	0.01809	0.02251	0.01925	0.01717	0.02307	0.02522
0.02336	0.02272	0.02731	0.0224	0.02273	0.0167	0.01528	0.01999	0.02894
0.02124	0.02278	0.02767	0.02206	0.02173	0.02061	0.01913	0.02155	0.02624
0.02132	0.02084	0.02223	0.02008	0.02396	0.01979	0.01813	0.01957	0.02183
0.02007	0.02274	0.02082	0.01907	0.02157	0.01718	0.01821	0.02027	0.02145
0.02097	0.0239	0.01753	0.01698	0.02652	0.01874	0.02335	0.02007	0.02305
0.02169	0.0228	0.01994	0.02075	0.02175	0.01678	0.0225	0.02001	0.02175
0.04844	0.02481	0.02015	0.02009	0.02268	0.01712	0.02286	0.0201	0.02212
0.03516	0.02331	0.01925	0.01784	0.02296	0.01941	0.02066	0.01982	0.02471
0.03101	0.01992	0.01857	0.01864	0.02432	0.02078	0.01964	0.02009	0.02825
0.02311	0.02426	0.01847	0.01831	0.02235	0.01915	0.0192	0.01845	0.02419
0.03928	0.02124	0.0202	0.02106	0.02307	0.01836	0.0195	0.02375	0.02331
0.02823	0.0212	0.02115	0.02008	0.02313	0.02233	0.01732	0.02231	0.02245
0.03335	0.01911	0.02212	0.01733	0.02166	0.02373	0.01864	0.02216	0.02281
0.05169	0.0227	0.02161	0.01873	0.02273	0.01772	0.01884	0.02235	0.02702
0.02744	0.0212	0.02553	0.01789	0.02326	0.01963	0.01851	0.02221	0.02613
0.03883	0.02262	0.02527	0.01874	0.02302	0.01967	0.01986	0.02142	0.02654
0.02833	0.02409	0.01902	0.01903	0.02256	0.02414	0.01854	0.02113	0.04677
0.02626	0.02881	0.0271	0.02007	0.02101	0.02512	0.01786	0.02153	0.03167
0.0185	0.0248	0.0308	0.02143	0.02269	0.02082	0.01897	0.02339	0.02335
0.02075	0.02202	0.02712	0.02077	0.02184	0.02429	0.01864	0.02114	0.03033
0.01678	0.02171	0.02687	0.02005	0.02313	0.02017	0.01959	0.02196	0.02945
0.01994	0.02073	0.02548	0.01731	0.02258	0.02069	0.01835	0.02245	0.02666
0.01866	0.02126	0.0231	0.01951	0.02372	0.02276	0.01888	0.02225	0.02876
0.02001	0.02586	0.0662	0.0163	0.02744	0.02509	0.03532	0.02136	0.02699
0.01818	0.02456	0.03907	0.01781	0.02269	0.02418	0.02754	0.02346	0.0258
0.01876	0.02404	0.03296	0.01867	0.03003	0.02174	0.01947	0.02705	0.02584
0.01836	0.02287	0.02746	0.02217	0.03196	0.02218	0.0197	0.02231	0.02692
0.01893	0.0207	0.02144	0.0188	0.03496	0.0204	0.0182	0.02086	0.02286
0.01844	0.0203	0.02277	0.01845	0.0387	0.0198	0.02271	0.02488	0.02191
0.01888	0.02543	0.0202	0.01736	0.02752	0.03161	0.02109	0.02066	0.02427
0.01881	0.02446	0.01911	0.01953	0.02545	0.03013	0.02162	0.02218	0.0249
0.01859	0.02511	0.02174	0.01951	0.03001	0.02702	0.02143	0.0213	0.02596
0.01755	0.02522	0.02268	0.01947	0.03138	0.02198	0.01948	0.02311	0.02427
0.01831	0.04699	0.02017	0.01803	0.0379	0.024	0.02125	0.02544	0.02107
0.0179	0.03026	0.02849	0.02049	0.03004	0.03184	0.02064	0.02054	0.02155
0.0175	0.02333	0.02339	0.0178	0.0256	0.02988	0.02021	0.01987	0.02008
0.01671	0.02295	0.04812	0.01644	0.03815	0.04073	0.0321	0.02617	0.021
0.01697	0.02233	0.0425	0.01631	0.04626	0.02086	0.03358	0.02774	0.02043
0.01656	0.02272	0.03622	0.01899	0.03792	0.0334	0.02882	0.02327	0.02022
0.02707	0.02328	0.02957	0.01891	0.03377	0.03684	0.02216	0.02858	0.01807
0.02034	0.02219	0.02396	0.02354	0.02779	0.03372	0.02128	0.02621	0.02551
0.02401	0.02342	0.02613	0.02202	0.02416	0.03443	0.02026	0.02221	0.02074
0.02329	0.02397	0.02274	0.0216	0.03046	0.03188	0.02053	0.01844	0.02357
0.01886	0.01986	0.02366	0.0239	0.02987	0.02622	0.02184	0.02107	0.02238
0.01888	0.02188	0.02335	0.02572	0.02875	0.02507	0.02095	0.01831	0.03371
0.0192	0.02085	0.02648	0.04187	0.03618	0.02905	0.02241	0.01916	0.02605
0.01845	0.02115	0.02487	0.02444	0.03437	0.0289	0.02157	0.02285	0.02159
0.01797	0.02262	0.0232	0.04162	0.03229	0.02583	0.01996	0.02276	0.01876
0.01779	0.0238	0.0225	0.02233	0.03043	0.02269	0.01886	0.01879	0.02657
0.01798	0.02391	0.02199	0.0262	0.02978	0.0227	0.01889	0.02258	0.02324
0.01764	0.02354	0.02256	0.02572	0.0275	0.02318	0.02117	0.02356	0.01864
0.0185	0.02413	0.02066	0.0201	0.02632	0.02095	0.02014	0.0238	0.01753
0.01704	0.02435	0.01907	0.02048	0.02597	0.0404	0.01907	0.01973	0.03094
0.0177	0.02765	0.01879	0.02254	0.03441	0.0354	0.01879	0.02249	0.02572
0.01803	0.02558	0.02106	0.02337	0.03049	0.02814	0.01915	0.02141	0.02369
0.01777	0.02163	0.01964	0.02146	0.02938	0.01706	0.01768	0.02161	0.0231
0.01884	0.02371	0.02274	0.01911	0.02469	0.0175	0.01995	0.02422	0.01916
0.01779	0.02491	0.02234	0.01842	0.02707	0.01639	0.02015	0.02412	0.0179
0.01807	0.02529	0.01851	0.02086	0.02432	0.01702	0.02058	0.02146	0.02017
0.01768	0.01961	0.01994	0.02194	0.0265	0.01891	0.02043	0.01962	0.02732
0.01788	0.02163	0.01991	0.03264	0.02882	0.0178	0.02794	0.02163	0.02447
0.01716	0.02175	0.02586	0.03647	0.02515	0.0192	0.02518	0.02115	0.01998
0.01918	0.02377	0.02021	0.02072	0.02624	0.01974	0.02177	0.02128	0.0208
0.01959	0.02236	0.02252	0.02592	0.02461	0.01788	0.02123	0.02228	0.01714
0.01971	0.02288	0.01797	0.0202	0.03748	0.01958	0.02515	0.0216	0.01754
0.01942	0.02498	0.01826	0.02485	0.03474	0.02119	0.02162	0.02153	0.0165
0.01903	0.02764	0.01653	0.02081	0.02757	0.021	0.02272	0.0217	0.01975
0.02032	0.02835	0.01584	0.02179	0.03172	0.02326	0.02153	0.02337	0.0193
0.0194	0.02528	0.01604	0.02288	0.0295	0.0204	0.01894	0.02468	0.0205
0.0204	0.02415	0.017	0.01952	0.02742	0.0215	0.02176	0.02553	0.02126
0.01958	0.02218	0.01588	0.01769	0.03262	0.02057	0.02206	0.02369	0.02075
0.02021	0.02603	0.01962	0.01846	0.03831	0.02081	0.01968	0.02683	0.01859
0.01874	0.02455	0.01917	0.01743	0.0322	0.02305	0.02046	0.02383	0.02206
0.01856	0.02513	0.01973	0.01751	0.04093	0.02068	0.01974	0.02534	0.02516
0.0181	0.029	0.02013	0.01818	0.02999	0.02586	0.01989	0.03491	0.02009
0.01858	0.02437	0.01814	0.02202	0.07175	0.02459	0.01919	0.03681	0.02352
0.02123	0.02709	0.02152	0.02195	0.0325	0.02273	0.02181	0.02512	0.02351
0.0201	0.02703	0.02241	0.0216	0.02881	0.02248	0.02249	0.02849	0.02576
0.01886	0.02809	0.02095	0.02181	0.04056	0.02124	0.0237	0.02483	0.02507
0.01908	0.02447	0.02143	0.023	0.03323	0.02587	0.02354	0.02876	0.02002
0.01982	0.02652	0.01754	0.02265	0.02448	0.02685	0.02515	0.03167	0.02629
0.035	0.02766	0.0171	0.02166	0.02893	0.02399	0.02317	0.03146	0.04088
0.02624	0.02907	0.02054	0.01939	0.02592	0.02313	0.02269	0.03059	0.02757
0.03097	0.0311	0.01901	0.01996	0.02292	0.0231	0.02377	0.0234	0.06388
0.02793	0.02522	0.02198	0.02052	0.02325	0.0323	0.02342	0.02365	0.01867
0.03005	0.02725	0.02783	0.0183	0.02167	0.02613	0.02549	0.02737	0.01635
0.02712	0.023	0.02644	0.01998	0.02231	0.0313	0.02513	0.02829	0.02027
0.02422	0.0236	0.03008	0.02085	0.02207	0.02849	0.0232	0.02605	0.01852
0.02143	0.02525	0.02755	0.0214	0.02639	0.0254	0.02369	0.03307	0.02068
0.02028	0.02505	0.02279	0.01924	0.03121	0.02317	0.02452	0.02273	0.01763
0.01972	0.0201	0.02073	0.01872	0.02856	0.02779	0.02325	0.02251	0.01855
0.02038	0.01808	0.02339	0.01915	0.0247	0.02984	0.02407	0.02227	0.01761
0.02007	0.02145	0.02315	0.01855	0.0228	0.01919	0.02399	0.02282	0.01877
0.01993	0.01997	0.01631	0.01838	0.02503	0.02522	0.02424	0.02274	0.01773
0.01916	0.01804	0.01569	0.02034	0.02523	0.02816	0.02399	0.02219	0.018
0.01926	0.01699	0.01825	0.02031	0.03277	0.02319	0.02281	0.0221	0.01672
0.02031	0.01727	0.01902	0.02238	0.02694	0.02324	0.02307	0.02263	0.0169
0.01997	0.01696	0.02181	0.01962	0.02979	0.02487	0.02369	0.02143	0.01729
0.01834	0.01689	0.0359	0.01869	0.03221	0.01977	0.02352	0.01952	0.01607
0.01928	0.017	0.03034	0.01908	0.02775	0.02387	0.02456	0.02223	0.01921
0.02005	0.01792	0.02295	0.02141	0.02932	0.02464	0.02634	0.0236	0.02088
0.0223	0.01766	0.03011	0.02173	0.02491	0.02037	0.02529	0.02412	0.02084
0.02198	0.01767	0.02366	0.0194	0.02566	0.02522	0.02405	0.02741	0.02128
0.01996	0.01858	0.02359	0.01919	0.02708	0.02528	0.03365	0.02749	0.02356
0.02138	0.02421	0.02193	0.01895	0.02251	0.02252	0.02874	0.02528	0.02415
0.02009	0.02576	0.02088	0.01968	0.0236	0.02887	0.03048	0.0269	0.02271
0.02023	0.03364	0.02455	0.02286	0.02491	0.03012	0.02942	0.04803	0.02371
0.01853	0.02133	0.02194	0.04851	0.02554	0.01951	0.02592	0.04185	0.02115
0.01962	0.0254	0.02281	0.02809	0.02638	0.01841	0.02547	0.02778	0.01971
0.01947	0.01781	0.02031	0.02514	0.02718	0.02214	0.02316	0.03261	0.02028
0.01883	0.01999	0.02356	0.01912	0.02293	0.01897	0.02275	0.02614	0.01781
0.01701	0.01764	0.02164	0.02167	0.02264	0.02052	0.0305	0.02486	0.01946
0.0185	0.01825	0.02396	0.02005	0.02366	0.05415	0.02863	0.02308	0.01897
0.01895	0.01947	0.02251	0.01853	0.02485	0.02199	0.03261	0.02312	0.01825
0.0188	0.01811	0.02602	0.02067	0.04526	0.02736	0.02813	0.02092	0.02163
0.01869	0.01816	0.02598	0.01776	0.02197	0.02825	0.02104	0.02181	0.02025
0.02308	0.02243	0.02237	0.01791	0.0264	0.02517	0.02399	0.02043	0.02086
0.02264	0.03466	0.01903	0.01842	0.03723	0.02037	0.02382	0.02189	0.02462
0.0251	0.0242	0.01661	0.0219	0.03354	0.01932	0.02552	0.02599	0.02178
0.02155	0.02982	0.01679	0.01962	0.03441	0.01758	0.02154	0.02449	0.02368
0.02357	0.02287	0.01694	0.01887	0.0232	0.02219	0.03172	0.02652	0.02681
0.02231	0.02555	0.01721	0.01908	0.02254	0.01793	0.04062	0.03299	0.02446
0.02206	0.02286	0.01701	0.01992	0.02175	0.02055	0.03213	0.02825	0.02657
0.02186	0.0183	0.01598	0.01933	0.02492	0.02244	0.02479	0.03288	0.02752
0.02236	0.0217	0.01758	0.01953	0.02474	0.02187	0.02208	0.03197	0.02412
0.02222	0.01912	0.01812	0.0189	0.02594	0.02534	0.02226	0.03329	0.02522
0.02204	0.01999	0.01631	0.02072	0.02153	0.02472	0.02373	0.03012	0.02862
0.02273	0.01968	0.01997	0.02083	0.02083	0.01949	0.02141	0.03156	0.02865
0.02376	0.02027	0.01909	0.02069	0.02079	0.02363	0.02107	0.02765	0.02283
0.02326	0.01925	0.01885	0.01867	0.02385	0.02177	0.02169	0.02971	0.02077
0.02319	0.01913	0.02501	0.02015	0.02019	0.02075	0.02122	0.02764	0.02231
0.02323	0.01912	0.0221	0.01958	0.02168	0.02328	0.02256	0.02897	0.02498
0.03028	0.01855	0.01931	0.02476	0.05889	0.02706	0.02453	0.03098	0.02324
0.02632	0.0186	0.02261	0.01955	0.03447	0.02387	0.02295	0.03001	0.02367
0.02223	0.01754	0.02275	0.02409	0.02788	0.35536	0.02654	0.02999	0.02624
0.02248	0.01803	0.02892	0.02569	0.02364	0.03181	0.02348	0.02794	0.02672
0.01984	0.01607	0.0234	0.02351	0.0238	0.02721	0.02413	0.03315	0.02185
0.03015	0.01767	0.02167	0.02316	0.02465	0.04987	0.02267	0.03233	0.02392
0.02739	0.01747	0.01959	0.0251	0.02283	0.0459	0.0266	0.0278	0.02419
0.03126	0.0166	0.02579	0.0203	0.02205	0.03074	0.02992	0.02921	0.02542
0.02301	0.01798	0.02482	0.0237	0.02114	0.02351	0.0424	0.02248	0.02313
0.02502	0.01864	0.02523	0.02293	0.02272	0.02437	0.02885	0.02445	0.02331
0.02322	0.01701	0.02549	0.02501	0.02246	0.02413	0.02975	0.02741	0.02191
0.02013	0.01746	0.02454	0.02562	0.02097	0.03017	0.02557	0.02482	0.02701
0.02099	0.02292	0.02468	0.02553	0.02309	0.03124	0.02306	0.02366	0.02337
0.02817	0.02228	0.02358	0.02526	0.02196	0.03069	0.01909	0.023	0.02319
0.02401	0.02219	0.02418	0.02554	0.02412	0.02748	0.02143	0.0225	0.02552
0.0224	0.02246	0.02077	0.02305	0.02935	0.06887	0.02044	0.02214	0.02506
0.0222	0.02196	0.02054	0.02392	0.04159	0.03121	0.02218	0.02702	0.0238
0.02205	0.02305	0.0257	0.0223	0.03576	0.03944	0.02133	0.02164	0.02541
0.02175	0.01957	0.02455	0.02858	0.03823	0.03122	0.02474	0.02268	0.02632
0.02344	0.01907	0.02597	0.03901	0.03304	0.02749	0.0232	0.06867	0.02645
0.0216	0.02446	0.0217	0.02856	0.02844	0.02828	0.02079	0.03071	0.02316
0.01945	0.02386	0.02856	0.03712	0.04147	0.03432	0.02149	0.02759	0.01991
0.01843	0.01874	0.04644	0.02911	0.03445	0.02302	0.02231	0.04108	0.02462
0.02083	0.02017	0.03725	0.03548	0.02783	0.02843	0.02278	0.0327	0.02349
0.01942	0.02357	0.02777	0.03654	0.03163	0.02355	0.02211	0.02643	0.02341
0.02162	0.02296	0.02873	0.03264	0.02778	0.02881	0.02266	0.02579	0.02321
0.02095	0.0243	0.02245	0.02417	0.02225	0.02973	0.02092	0.03209	0.0226
0.01908	0.02348	0.02128	0.02946	0.02045	0.03137	0.02224	0.02921	0.02131
0.01774	0.02529	0.02106	0.02811	0.02749	0.02584	0.0202	0.02518	0.02462
0.01898	0.02325	0.02017	0.02825	0.0254	0.0357	0.02084	0.02693	0.02429
0.01772	0.02346	0.01942	0.02397	0.02187	0.02371	0.02116	0.04511	0.03
0.03207	0.024	0.01937	0.02575	0.02216	0.0209	0.02225	0.02905	0.03983
0.02713	0.02452	0.01912	0.02547	0.03129	0.03084	0.02091	0.03721	0.03088
0.02321	0.02524	0.02007	0.02556	0.03121	0.02608	0.02097	0.02916	0.02381
0.026	0.02001	0.02096	0.02404	0.0269	0.02083	0.02016	0.03074	0.02639
0.02204	0.01955	0.02018	0.02492	0.02566	0.02077	0.02145	0.02817	0.02191
0.02062	0.02603	0.02238	0.02719	0.0222	0.02068	0.01963	0.02615	0.02216
0.02164	0.02565	0.02194	0.03183	0.04802	0.02361	0.02062	0.02369	0.02495
0.01806	0.02003	0.01944	0.02887	0.04198	0.02544	0.02082	0.02208	0.02414
0.02001	0.0201	0.02218	0.03044	0.03941	0.02	0.02039	0.0241	0.05246
0.01928	0.02847	0.02277	0.02706	0.03709	0.02404	0.02102	0.02521	0.02987
0.02321	0.02392	0.02167	0.02753	0.03524	0.02105	0.02856	0.02547	0.03008
0.02071	0.02378	0.02501	0.02707	0.03391	0.02065	0.02917	0.02333	0.02358
0.01901	0.02557	0.02267	0.02983	0.03458	0.02273	0.02866	0.02124	0.02033
0.02048	0.0253	0.02249	0.0271	0.03399	0.02336	0.02592	0.02505	0.02674
0.02618	0.02505	0.02209	0.03202	0.05535	0.02242	0.02413	0.02445	0.02316
0.02208	0.02503	0.01913	0.03382	0.04127	0.03829	0.02734	0.0219	0.02349
0.02329	0.02912	0.02061	0.02653	0.01956	0.02951	0.02427	0.02212	0.03013
0.02237	0.02412	0.02001	0.02854	0.02029	0.03069	0.02269	0.02435	0.02507
0.02	0.02276	0.02727	0.02731	0.0277	0.02595	0.02422	0.02426	0.02623
0.0275	0.02586	0.0311	0.02956	0.03599	0.0219	0.02304	0.02501	0.02119
0.01858	0.02468	0.02963	0.02646	0.03307	0.01994	0.02017	0.0248	0.02345
0.03626	0.02642	0.01972	0.02808	0.03716	0.02435	0.02104	0.02827	0.02689
0.02927	0.02724	0.02244	0.02418	0.03661	0.01998	0.02078	0.02524	0.02421
0.02469	0.02724	0.02219	0.02559	0.03519	0.02892	0.01911	0.02128	0.02382
0.02114	0.03024	0.01649	0.02761	0.03509	0.02318	0.02194	0.02165	0.72123
0.01801	0.02551	0.01956	0.02989	0.03488	0.02824	0.02008	0.02279	0.7196
0.0216	0.02407	0.01734	0.0256	0.03223	0.02936	0.02232	0.01932	0.62154
0.02379	0.0209	0.02516	0.02646	0.03115	0.02987	0.02042	0.022	0.52328
0.02371	0.02167	0.0402	0.02832	0.02354	0.02358	0.02224	0.02041	0.52191
0.0233	0.02138	0.02547	0.02855	0.06033	0.02736	0.02296	0.02086	0.51984
0.01889	0.02245	0.03012	0.02229	0.03405	0.0194	0.02057	0.02513	0.51989
0.01918	0.02259	0.02422	0.02272	0.0439	0.0205	0.02101	0.02973	0.5196
0.01751	0.01893	0.01967	0.02278	0.03339	0.02319	0.02171	0.02436	0.82125
0.01786	0.02343	0.0183	0.02352	0.03187	0.02355	0.02179	0.02438	0.02124
0.0175	0.02419	0.01727	0.03083	0.01795	0.02169	0.0223	0.02522	0.02089
0.02084	0.0172	0.01808	0.02696	0.01889	0.0218	0.03173	0.02529	0.02336
0.05276	0.02212	0.01736	0.02261	0.02344	0.02582	0.02578	0.02709	0.018
0.02556	0.01952	0.01842	0.02205	0.04123	0.03067	0.05817	0.02594	0.02095
0.02296	0.01933	0.01823	0.02144	0.03441	0.03143	0.03277	0.02029	0.02815
0.01791	0.01809	0.01821	0.02147	0.05865	0.02224	0.02912	0.0208	0.02733
0.0249	0.02229	0.0167	0.02316	0.04268	0.02641	0.03243	0.01946	0.01978
0.02	0.02058	0.01881	0.02253	0.02402	0.02571	0.04356	0.02079	0.02208
0.02193	0.01972	0.0179	0.01994	0.0489	0.02671	0.02755	0.01859	0.02278
0.01954	0.01987	0.02134	0.02127	0.03053	0.03222	0.02958	0.01813	0.02527
0.02021	0.01892	0.01887	0.02166	0.02402	0.03372	0.02734	0.01917	0.02309
0.02249	0.01852	0.01999	0.02155	0.02045	0.02707	0.02777	0.02313	0.02191
0.02286	0.01922	0.02055	0.02064	0.02446	0.02695	0.02668	0.02093	0.02233
0.02644	0.02208	0.01967	0.01969	0.02716	0.02533	0.03002	0.01947	0.02238
0.03084	0.01891	0.02145	0.02045	0.02844	0.05656	0.02856	0.02154	0.02218
0.02842	0.01993	0.01855	0.02147	0.02948	0.06343	0.02807	0.02356	0.02102
0.02386	0.02208	0.01746	0.02122	0.03043	0.03554	0.02624	0.02361	0.02352
0.02382	0.02101	0.01889	0.029	0.01901	0.03492	0.02928	0.0222	0.02203
0.02564	0.02218	0.01925	0.02738	0.02218	0.02899	0.02682	0.02343	0.02393
0.02011	0.02627	0.02007	0.0248	0.01934	0.02483	0.02572	0.02065	0.02768
0.02613	0.02478	0.02124	0.02203	0.02176	0.02224	0.02523	0.02956	0.02599
0.02042	0.02464	0.01885	0.02287	0.07066	0.02245	0.02603	0.0219	0.02583
0.02172	0.02439	0.02135	0.01804	0.05208	0.01808	0.02414	0.02694	0.02488
0.02105	0.02466	0.02171	0.02042	0.03477	0.01779	0.02106	0.01921	0.02818
0.02304	0.02427	0.02038	0.0195	0.03688	0.01799	0.02229	0.01838	0.02819
0.02377	0.02138	0.02148	0.02003	0.02809	0.01824	0.02638	0.01953	0.02427
0.01841	0.02221	0.02196	0.02201	0.03091	0.01906	0.02364	0.01992	0.02607
0.01951	0.0213	0.02217	0.02333	0.02922	0.01789	0.0272	0.02327	0.02759
0.02454	0.0188	0.02122	0.01969	0.03235	0.02293	0.02556	0.02315	0.02438
0.02087	0.01925	0.0198	0.01916	0.02885	0.02537	0.02467	0.02301	0.02607
0.01978	0.01851	0.02053	0.02182	0.0306	0.01917	0.02529	0.02065	0.03113
0.01856	0.01869	0.02077	0.02099	0.02708	0.02313	0.02396	0.0209	0.03049
0.01978	0.01907	0.01928	0.02207	0.03151	0.02152	0.02323	0.01834	0.02518
0.01966	0.0185	0.01928	0.0209	0.01878	0.02056	0.02136	0.02691	0.03134
0.01718	0.01896	0.02148	0.02209	0.01736	0.02135	0.02193	0.02381	0.02845
0.0174	0.02579	0.01954	0.02166	0.01891	0.02027	0.02153	0.02062	0.03119
0.01736	0.02508	0.01968	0.0213	0.01835	0.0207	0.02061	0.02053	0.0224
0.01929	0.02391	0.01802	0.02104	0.01874	0.02058	0.02025	0.02152	0.02887
0.01979	0.0255	0.0178	0.02056	0.01785	0.02134	0.01864	0.02157	0.02623
0.01834	0.02369	0.01864	0.02128	0.0207	0.01934	0.01747	0.02252	0.02518
0.0197	0.02361	0.01874	0.02105	0.01502	0.02312	0.01977	0.02447	0.02332
0.01972	0.04123	0.01528	0.02114	0.03016	0.02142	0.02051	0.02909	0.02049
0.01782	0.03008	0.01662	0.02222	0.05919	0.02231	0.01702	0.03014	0.02271
0.01759	0.01819	0.01567	0.02247	0.03607	0.02233	0.01768	0.02677	0.02311
0.0161	0.01721	0.01427	0.02155	0.01868	0.02286	0.01937	0.02883	0.02424
0.01829	0.01756	0.0174	0.02233	0.02015	0.02172	0.01927	0.02306	0.02263
0.01817	0.01816	0.01806	0.02513	0.06114	0.02224	0.0176	0.02026	0.02429
0.0214	0.01928	0.01919	0.02315	0.0411	0.0222	0.01758	0.01877	0.0224
0.02109	0.02077	0.02017	0.02714	0.01792	0.02093	0.03181	0.0246	0.02171
0.01804	0.01917	0.02043	0.02545	0.06113	0.02097	0.02562	0.02254	0.0223
0.01815	0.01787	0.02041	0.02802	0.04149	0.0212	0.02237	0.0199	0.02193
0.01874	0.01899	0.02033	0.02673	0.0192	0.02241	0.02956	0.02493	0.02431
0.0172	0.01859	0.02013	0.02498	0.02466	0.02301	0.02608	0.02075	0.03274
0.01839	0.01587	0.01917	0.02203	0.02271	0.03158	0.02352	0.02139	0.03314
0.01761	0.01577	0.02072	0.0249	0.02439	0.02324	0.02708	0.01596	0.02722
0.01827	0.01669	0.02108	0.0197	0.02818	0.0242	0.02461	0.01812	0.02901
0.01887	0.01774	0.01955	0.022	0.02683	0.0263	0.03418	0.01788	0.02893
0.01822	0.0184	0.02093	0.01926	0.03421	0.02338	0.02785	0.02252	0.02677
0.01797	0.02206	0.02037	0.02201	0.026	0.02267	0.02049	0.01851	0.03128
0.01837	0.01954	0.02018	0.02013	0.02328	0.02031	0.02171	0.021	0.0302
0.01884	0.02331	0.02093	0.02104	0.03151	0.02127	0.02015	0.01551	0.02802
0.01714	0.01892	0.0204	0.02051	0.02813	0.02066	0.02637	0.02134	0.02819
0.06719	0.02369	0.0199	0.01961	0.02887	0.01864	0.02772	0.01822	0.02752
0.0219	0.01977	0.01896	0.02036	0.02683	0.0274	0.02336	0.01858	0.0218
0.0201	0.01992	0.02321	0.02023	0.02045	0.02454	0.02493	0.01769	0.0244
0.01804	0.01849	0.02114	0.02078	0.02592	0.02092	0.02343	0.01639	0.02359
0.01828	0.01844	0.02118	0.02039	0.0222	0.02806	0.02679	0.01704	0.02221
0.01767	0.01988	0.02202	0.02162	0.02307	0.02964	0.03292	0.0169	0.02351
0.01844	0.02285	0.03007	0.02102	0.0226	0.02423	0.02961	0.01934	0.02302
0.01791	0.02188	0.03095	0.02561	0.03999	0.02331	0.02723	0.02054	0.02257
0.0175	0.02722	0.03248	0.02803	0.03362	0.02616	0.0223	0.02009	0.02056
0.01731	0.02181	0.02509	0.02245	0.03628	0.05197	0.03475	0.0209	0.02238
0.0171	0.01903	0.02712	0.02131	0.03136	0.03035	0.02931	0.01933	0.02039
0.01763	0.02097	0.02501	0.02095	0.03438	0.02806	0.02881	0.01902	0.0212
0.01891	0.01883	0.0242	0.02084	0.03528	0.02621	0.0229	0.01896	0.02515
0.01786	0.02468	0.02556	0.02144	0.02543	0.0298	0.02532	0.01863	0.01796
0.01671	0.02331	0.02364	0.02201	0.05755	0.02499	0.02094	0.01707	0.02097
0.01766	0.02099	0.02457	0.02012	0.04236	0.02316	0.02415	0.01791	0.01991
0.01758	0.0202	0.0239	0.01967	0.02772	0.02765	0.02313	0.0185	0.02048
0.01711	0.01829	0.02367	0.0242	0.02462	0.02984	0.01987	0.01673	0.02674
0.01762	0.01941	0.02457	0.10863	0.02869	0.02377	0.09412	0.0158	0.02925
0.02282	0.01813	0.02367	0.04545	0.02748	0.0225	0.03107	0.01576	0.02142
0.02164	0.01904	0.02419	0.02723	0.02239	0.02867	0.02471	0.01529	0.02575
0.02409	0.01772	0.0211	0.02196	0.02993	0.02915	0.0306	0.41722	0.02572
0.02023	0.02405	0.01946	0.02261	0.02534	0.02336	0.02242	0.41718	0.02654
0.01956	0.0194	0.01966	0.02019	0.02254	0.02265	0.04965	0.51818	0.0238
0.0194	0.0188	0.02021	0.02043	0.02234	0.02302	0.05884	0.01651	0.02497
0.01984	0.01958	0.01879	0.02483	0.02442	0.02796	0.03992	0.01858	0.0257
0.01941	0.02081	0.01992	0.0227	0.02679	0.01969	0.03918	0.01716	0.0241
0.01984	0.02445	0.02203	0.02203	0.02823	0.02322	0.02851	0.01953	0.02043
0.02064	0.02248	0.03763	0.0202	0.02049	0.02662	0.02254	0.02266	0.0264
0.02031	0.02257	0.02456	0.0199	0.02519	0.02384	0.02255	0.02109	0.02488
0.02159	0.02301	0.02987	0.02827	0.0339	0.02557	0.02671	0.0184	0.0257
0.0199	0.02308	0.02639	0.05506	0.03088	0.02505	0.02244	0.01825	0.02024
0.02199	0.01905	0.02034	0.03687	0.03247	0.04232	0.02097	0.08083	0.02178
0.02272	0.02016	0.02054	0.02461	0.03126	0.03598	0.02189	0.01748	0.02339
0.02301	0.03009	0.01826	0.03011	0.03893	0.02463	0.01979	0.01613	0.02111
0.02292	0.03759	0.01882	0.02808	0.03758	0.03076	0.02372	0.02351	0.02027
0.02262	0.02007	0.01806	0.0231	0.05494	0.03328	0.02062	0.022	0.02393
0.0229	0.03075	0.01795	0.02168	0.03485	0.03673	0.02359	0.02193	0.02545
0.02246	0.02479	0.01745	0.01957	0.04783	0.02889	0.02245	0.02179	0.02389
0.02355	0.02113	0.01624	0.02158	0.04069	0.02856	0.024	0.02607	0.02213
0.02341	0.01755	0.01776	0.02018	0.03015	0.02338	0.02454	0.04143	0.02572
0.02335	0.01905	0.01647	0.0199	0.03739	0.02561	0.02395	0.03028	0.02561
0.02303	0.01839	0.01746	0.02032	0.03354	0.02483	0.02305	0.12525	0.02651
0.0218	0.0179	0.01751	0.01927	0.02362	0.02739	0.02281	0.0183	0.02594
0.02308	0.01904	0.01861	0.02175	0.02249	0.02657	0.02139	0.01614	0.02522
0.02443	0.01839	0.02153	0.02269	0.02256	0.02332	0.02247	0.01935	0.02463
0.02342	0.02037	0.01968	0.02181	0.02291	0.02343	0.02141	0.01594	0.02575
0.02165	0.01782	0.02079	0.02181	0.0257	0.02309	0.0216	0.02269	0.01976
0.02216	0.01793	0.04037	0.0208	0.02218	0.02498	0.02008	0.02298	0.01919
0.02288	0.01814	0.0321	0.02201	0.02142	0.02104	0.02116	0.02179	0.01813
0.02367	0.01729	0.04709	0.02082	0.02492	0.0207	0.02048	0.02169	0.02188
0.02127	0.02	0.04257	0.01923	0.02471	0.0201	0.02123	0.01909	0.02102
0.05102	0.01967	0.02387	0.02016	0.02825	0.0212	0.02185	0.01657	0.01906
0.03061	0.01888	0.025	0.01786	0.02989	0.02064	0.02206	0.01812	0.0186
0.05312	0.01905	0.02451	0.02114	0.03755	0.02685	0.02054	0.01965	0.01823
0.03556	0.01944	0.05242	0.04129	0.02853	0.02297	0.02099	0.02068	0.01985
0.03588	0.01876	0.0407	0.02378	0.02712	0.02695	0.02075	0.01795	0.01834
0.0399	0.01739	0.02032	0.02184	0.02754	0.02504	0.02503	0.02637	0.02122
0.03068	0.01973	0.02198	0.0193	0.02214	0.02827	0.02548	0.02806	0.0208
0.02505	0.01938	0.03053	0.02387	0.02295	0.02654	0.02355	0.02194	0.01893
0.02544	0.01777	0.02957	0.02046	0.02036	0.01996	0.02502	0.01943	0.01922
0.02091	0.01847	0.027	0.023	0.02828	0.01748	0.02409	0.01942	0.02308
0.02213	0.0185	0.02396	0.02271	0.02815	0.01891	0.02626	0.01771	0.02493
0.02048	0.01836	0.02553	0.01918	0.04535	0.02208	0.021	0.018	0.02091
0.02492	0.0202	0.02109	0.05347	0.03808	0.02642	0.04475	0.02282	0.02046
0.02599	0.01944	0.0213	0.03718	0.02241	0.02411	0.03848	0.02086	0.01894
0.02855	0.01993	0.01942	0.02295	0.02169	0.02962	0.03394	0.02011	0.02063
0.02214	0.01918	0.02108	0.0222	0.0256	0.02793	0.02654	0.0291	0.02894
0.02701	0.02041	0.01831	0.02436	0.02065	0.02469	0.02823	0.02806	0.0294
0.02233	0.01995	0.01907	0.01925	0.04044	0.02376	0.02692	0.02232	0.02113
0.02011	0.0208	0.02219	0.0202	0.02982	0.03645	0.02713	0.02206	0.02138
0.02089	0.01997	0.02171	0.01718	0.02286	0.02181	0.02628	0.01974	0.0228
0.02206	0.01937	0.02042	0.01867	0.02083	0.02716	0.02731	0.0223	0.02465
0.02135	0.01975	0.02315	0.0163	0.02494	0.02581	0.02763	0.03264	0.02119
0.02213	0.0195	0.02242	0.01565	0.02628	0.02767	0.03155	0.02829	0.01866
0.0248	0.01859	0.02643	0.01572	0.02268	0.02785	0.09053	0.02138	0.02053
0.02352	0.02048	0.02484	0.01842	0.02092	0.02062	0.07061	0.0189	0.02128
0.02455	0.01871	0.01946	0.0154	0.02365	0.02137	0.05523	0.01925	0.02076
0.02182	0.01933	0.02151	0.0187	0.02355	0.02693	0.0357	0.01874	0.02646
0.02315	0.02041	0.02118	0.01918	0.02399	0.03129	0.02987	0.01865	0.01711
0.02495	0.02706	0.02075	0.02099	0.04086	0.02723	0.02863	0.01741	0.02098
0.02073	0.09685	0.02214	0.01835	0.03421	0.02844	0.03026	0.01757	0.01613
0.0217	0.02532	0.01961	0.01908	0.02767	0.02236	0.02471	0.01686	0.01622
0.02074	0.0225	0.02281	0.02331	0.02692	0.02302	0.04579	0.0225	0.01602
0.01913	0.02037	0.02271	0.0187	0.02487	0.02586	0.03416	0.02023	0.02047
0.02201	0.02069	0.02481	0.01865	0.02915	0.02544	0.03962	0.02404	0.02066
0.02057	0.02022	0.02516	0.01827	0.02666	0.02434	0.02816	0.0266	0.01463
0.02404	0.02067	0.02284	0.01916	0.02066	0.02671	0.0261	0.02386	0.01729
0.02286	0.02059	0.02563	0.01883	0.02069	0.02395	0.02941	0.02722	0.01457
0.02082	0.0207	0.01956	0.01777	0.02322	0.0235	0.04043	0.01988	0.01423
0.01974	0.02191	0.02168	0.01945	0.02307	0.01961	0.03488	0.01972	0.01416
0.0205	0.02136	0.0241	0.02012	0.01776	0.02042	0.03228	0.01954	0.01851
0.02056	0.02231	0.02546	0.0188	0.01788	0.0228	0.03089	0.01729	0.01956
0.02137	0.02257	0.02133	0.02171	0.02176	0.02005	0.03588	0.02682	0.01908
0.02109	0.0205	0.02162	0.01614	0.0195	0.01945	0.03707	0.02521	0.02286
0.0218	0.02105	0.01807	0.02052	0.02416	0.02388	0.03303	0.02032	0.02385
0.02003	0.02198	0.01674	0.02001	0.04104	0.02387	0.0263	0.02336	0.02326
0.02012	0.02095	0.01387	0.01883	0.02837	0.0244	0.02722	0.01875	0.02325
0.01933	0.02049	0.01696	0.01445	0.02497	0.02347	0.0248	0.03571	0.01761
0.02078	0.0232	0.02555	0.01931	0.0259	0.02965	0.02494	0.02658	0.02199
0.02084	0.02304	0.02189	0.02307	0.026	0.02849	0.02509	0.02457	0.02873
0.01982	0.022	0.01872	0.01916	0.0218	0.02134	0.02553	0.02175	0.02043
0.02034	0.02232	0.01937	0.01644	0.04304	0.02252	0.02119	0.02066	0.02799
0.02216	0.02664	0.01929	0.02008	0.03267	0.0232	0.01985	0.02008	0.02076
0.02111	0.02212	0.02123	0.02054	0.02476	0.05298	0.02698	0.0197	0.02032
0.02169	0.02301	0.01817	0.01893	0.0234	0.03619	0.02748	0.01811	0.02722
0.01992	0.02473	0.01678	0.01669	0.02611	0.03082	0.02517	0.01804	0.02142
0.02426	0.02078	0.01832	0.0225	0.02255	0.02551	0.01948	0.01747	0.02288
0.02207	0.02059	0.02366	0.01996	0.01856	0.02562	0.02709	0.02778	0.02187
0.02128	0.01957	0.01904	0.02324	0.02302	0.03002	0.02664	0.02712	0.02617
0.02206	0.01955	0.01945	0.02132	0.02315	0.02479	0.01866	0.02489	0.02244
0.02201	0.01873	0.02008	0.02177	0.01909	0.03425	0.03284	0.02009	0.01914
0.02238	0.0192	0.02071	0.02323	0.02178	0.0722	0.02795	0.02047	0.02215
0.02136	0.01815	0.01969	0.02255	0.0197	0.03595	0.02457	0.02422	0.02281
0.02025	0.01819	0.01944	0.02323	0.02339	0.02987	0.02615	0.02461	0.02799
0.02041	0.01924	0.0219	0.02629	0.02397	0.02696	0.02108	0.01968	0.02716
0.02065	0.02005	0.02225	0.02489	0.02054	0.02634	0.02116	0.0219	0.03278
0.02318	0.01694	0.01947	0.02235	0.01826	0.02935	0.01926	0.02155	0.03494
0.02265	0.02159	0.01932	0.02193	0.02462	0.04703	0.01926	0.02277	0.02964
0.02321	0.0199	0.02093	0.02171	0.02267	0.04076	0.01838	0.0235	0.02341
0.02163	0.02295	0.02221	0.02246	0.01987	0.03783	0.02069	0.02724	0.02263
0.02459	0.02145	0.01914	0.0204	0.02092	0.03194	0.01985	0.02446	0.02341
0.02191	0.02035	0.01918	0.0202	0.03455	0.02676	0.02202	0.02576	0.02707
0.02356	0.02329	0.0198	0.02081	0.02713	0.02948	0.02086	0.01715	0.02336
0.02246	0.03008	0.02129	0.02113	0.03995	0.02549	0.02181	0.05303	0.02356
0.02393	0.02729	0.01921	0.02093	0.03806	0.02896	0.02047	0.02198	0.02412
0.02355	0.03607	0.01974	0.01936	0.022	0.02837	0.02241	0.02996	0.02234
0.02164	0.02647	0.02029	0.02241	0.02067	0.0244	0.02188	0.0314	0.02367
0.02077	0.0248	0.02048	0.0249	0.01807	0.03684	0.02296	0.02543	0.02261
0.02402	0.01878	0.03029	0.0202	0.01938	0.02078	0.02197	0.02015	0.02686
0.02149	0.02441	0.02913	0.02047	0.02823	0.02098	0.02075	0.01953	0.04875
0.0207	0.0235	0.02134	0.02068	0.02912	0.02144	0.02092	0.01819	0.02416
0.02117	0.02048	0.02357	0.05706	0.02491	0.02283	0.02082	0.02084	0.03557
0.02635	0.02421	0.01917	0.04315	0.02591	0.01795	0.02	0.02068	0.03359
0.02953	0.02539	0.02216	0.03061	0.02551	0.01728	0.01947	0.01913	0.03071
0.0445	0.01942	0.01983	0.02952	0.02674	0.02462	0.01918	0.01917	0.02893
0.02924	0.0204	0.02249	0.02704	0.02063	0.02585	0.02157	0.01949	0.02469
0.02245	0.02069	0.02589	0.02313	0.02214	0.0263	0.0211	0.01881	0.02822
0.02037	0.01973	0.02567	0.02553	0.02279	0.02584	0.02014	0.02657	0.02279
0.0198	0.02091	0.02629	0.02747	0.02255	0.02535	0.01988	0.02315	0.02806
0.01875	0.02178	0.02791	0.02695	0.02298	0.0231	0.01845	0.02333	0.02506
0.01883	0.0194	0.0514	0.02551	0.02719	0.02261	0.01923	0.02139	0.02456
0.01916	0.01869	0.02577	0.02316	0.02806	0.02468	0.02371	0.01879	0.02443
0.01941	0.01956	0.02981	0.02437	0.03047	0.02628	0.03002	0.02131	0.02414
0.01953	0.01875	0.03447	0.02251	0.03298	0.02509	0.02777	0.02093	0.02425
0.0195	0.01955	0.02815	0.02797	0.02976	0.02197	0.02716	0.02125	0.02479
0.01949	0.02053	0.02674	0.02903	0.0287	0.02362	0.02536	0.02134	0.02301
0.02157	0.02316	0.01996	0.03994	0.02529	0.02451	0.02066	0.0214	0.02269
0.02196	0.02136	0.02	0.02789	0.02657	0.02368	0.02472	0.02001	0.02165
0.02096	0.02162	0.01842	0.02205	0.02413	0.01862	0.02371	0.01892	0.02204
0.02983	0.01918	0.02469	0.02406	0.02831	0.01882	0.02679	0.02238	0.02101
0.0268	0.02062	0.01998	0.02286	0.02457	0.02345	0.02603	0.0188	0.02009
0.02524	0.01941	0.02323	0.02662	0.02353	0.02221	0.02362	0.01842	0.0202
0.02312	0.02164	0.02165	0.0229	0.02055	0.01783	0.02638	0.01792	0.02
0.02419	0.04042	0.0248	0.01747	0.02347	0.02017	0.02455	0.01866	0.01922
0.02486	0.02552	0.04301	0.01618	0.02352	0.02268	0.02666	0.01796	0.02108
0.02631	0.03282	0.0226	0.02389	0.02509	0.0243	0.02407	0.01808	0.01797
0.02312	0.02428	0.0322	0.02349	0.02264	0.02247	0.02544	0.0178	0.02023
0.03463	0.02485	0.02489	0.02103	0.02171	0.01836	0.02612	0.0198	0.01923
0.03143	0.02296	0.0205	0.02798	0.02156	0.02186	0.02531	0.01995	0.02059
0.02222	0.02184	0.02137	0.02448	0.02374	0.02086	0.02351	0.01909	0.0195
0.02051	0.0201	0.01812	0.02222	0.02199	0.01694	0.02245	0.0214	0.03172
0.02238	0.02126	0.02115	0.01996	0.02927	0.01733	0.02231	0.02806	0.02638
0.02111	0.02076	0.04833	0.02304	0.02606	0.02013	0.02055	0.02499	0.02222
0.01947	0.0204	0.0496	0.02353	0.02132	0.02389	0.02197	0.01773	0.0183
0.0578	0.01938	0.02817	0.02447	0.02333	0.02029	0.02785	0.01818	0.01832
0.0325	0.02037	0.0463	0.02255	0.02838	0.02005	0.02933	0.02166	0.01697
0.02708	0.02518	0.03036	0.02253	0.02646	0.02052	0.02377	0.02059	0.01723
0.01957	0.02598	0.02235	0.02559	0.0235	0.02061	0.02098	0.01945	0.01951
0.02076	0.02248	0.02829	0.0183	0.02291	0.03704	0.02172	0.01943	0.0183
0.02115	0.02026	0.02085	0.02377	0.02301	0.02897	0.02057	0.01807	0.02355
0.01974	0.0206	0.01939	0.02108	0.02209	0.02181	0.0231	0.01982	0.02839
0.0188	0.02034	0.01625	0.02851	0.02251	0.02219	0.01986	0.02003	0.02625
0.02214	0.0213	0.01816	0.02695	0.02313	0.02072	0.02032	0.01806	0.02414
0.02251	0.0218	0.01938	0.02288	0.02333	0.02434	0.021	0.02046	0.0216
0.02269	0.02165	0.02195	0.02767	0.0219	0.02048	0.01961	0.02102	0.02708
0.02311	0.02366	0.0217	0.03079	0.02137	0.02329	0.02042	0.0217	0.0281
0.02447	0.02062	0.01783	0.02577	0.02122	0.02147	0.02176	0.0171	0.02467
0.02358	0.0223	0.01855	0.02752	0.01851	0.02431	0.01986	0.01807	0.02313
0.02723	0.02198	0.02132	0.02529	0.01802	0.02151	0.04135	0.02047	0.02262
0.02363	0.02188	0.02046	0.02419	0.02279	0.02013	0.02833	0.04084	0.01956
0.02275	0.03123	0.02826	0.02533	0.02267	0.01906	0.02586	0.03685	0.02488
0.02086	0.02754	0.0215	0.02466	0.0245	0.01773	0.02274	0.01767	0.02389
0.02335	0.02498	0.02027	0.02623	0.0208	0.01933	0.0234	0.01808	0.02151
0.02278	0.02044	0.01822	0.02858	0.01786	0.0187	0.02235	0.01918	0.02088
0.02392	0.02163	0.01951	0.02464	0.01707	0.01672	0.02191	0.0178	0.02482
0.01928	0.01996	0.01878	0.02526	0.01816	0.02116	0.02369	0.01956	0.0246
0.02328	0.02329	0.01963	0.02306	0.01797	0.02167	0.0253	0.0171	0.02437
0.02409	0.01854	0.02079	0.02484	0.01829	0.02334	0.02282	0.01738	0.02388
0.02338	0.02263	0.01947	0.02211	0.01665	0.01969	0.02242	0.02376	0.02595
0.02402	0.02049	0.02196	0.02149	0.01717	0.01928	0.02444	0.01924	0.03131
0.01941	0.01819	0.01923	0.02131	0.01846	0.02457	0.02311	0.02201	0.02464
0.01943	0.01886	0.02798	0.0234	0.0161	0.02082	0.02348	0.01967	0.02453
0.01836	0.02032	0.02482	0.02467	0.01945	0.06428	0.0263	0.01936	0.02294
0.01905	0.01901	0.02085	0.02148	0.01737	0.03312	0.02555	0.01855	0.02475
0.01978	0.0231	0.02097	0.02039	0.01889	0.03379	0.03242	0.02111	0.02352
0.01997	0.02426	0.0261	0.02252	0.01997	0.02647	0.03381	0.02081	0.02465
0.02032	0.02016	0.02289	0.0556	0.02005	0.02313	0.02533	0.02135	0.02041
0.02103	0.02053	0.02245	0.035	0.03856	0.01576	0.02441	0.02087	0.02013
0.02225	0.02044	0.02232	0.0263	0.03331	0.01782	0.0308	0.02198	0.0224
0.02161	0.02125	0.02228	0.02668	0.01905	0.02168	0.04103	0.01919	0.02163
0.02123	0.04206	0.02076	0.0249	0.01805	0.01747	0.03126	0.0236	0.02816
0.01992	0.0339	0.02222	0.0272	0.01736	0.01704	0.0263	0.02116	0.02495
0.02154	0.0269	0.02049	0.05705	0.01719	0.02307	0.02207	0.0189	0.02463
0.02124	0.02374	0.02058	0.04108	0.0176	0.02109	0.02741	0.01782	0.02153
0.01947	0.02242	0.02045	0.02433	0.01771	0.02211	0.02457	0.01916	0.02386
0.01944	0.02147	0.0211	0.02525	0.0206	0.02155	0.02509	0.0191	0.02735
0.01916	0.02058	0.0217	0.0232	0.0209	0.02495	0.02147	0.01866	0.02576
0.01896	0.02128	0.02341	0.02513	0.02993	0.02661	0.02323	0.01916	0.02266
0.021	0.02064	0.02289	0.02357	0.02621	0.02845	0.02318	0.02155	0.02418
0.01999	0.02218	0.02249	0.02354	0.02135	0.03127	0.02287	0.0202	0.02153
0.02083	0.02342	0.02071	0.07375	0.02195	0.03296	0.02192	0.01943	0.02334
0.01995	0.05191	0.02244	0.03656	0.0266	0.03025	0.02175	0.02058	0.0262
0.02015	0.02818	0.022	0.02803	0.02629	0.62374	0.02203	0.02156	0.02742
0.02012	0.02419	0.02319	0.02509	0.02499	0.022	0.02173	0.02127	0.02933
0.0256	0.02336	0.02015	0.02334	0.02553	0.02523	0.02091	0.02029	0.02058
0.02326	0.02594	0.02214	0.02474	0.02185	0.02463	0.02181	0.02087	0.01881
0.02133	0.0213	0.02078	0.02218	0.02893	0.02553	0.02101	0.01983	0.02258
0.02229	0.0228	0.0229	0.01964	0.02743	0.02677	0.02995	0.01921	0.02562
0.021	0.02046	0.02201	0.02074	0.02663	0.02797	0.02429	0.02187	0.02449
0.02031	0.02076	0.02195	0.02102	0.02217	0.02483	0.02355	0.02083	0.02287
0.01895	0.02531	0.02322	0.02283	0.02104	0.02227	0.02064	0.02193	0.02912
0.01921	0.02183	0.02357	0.0225	0.02133	0.02828	0.01977	0.01902	0.02656
0.01921	0.02289	0.02018	0.02405	0.02096	0.03036	0.02062	0.01838	0.02713
0.01905	0.01993	0.02323	0.02573	0.01967	0.0261	0.0202	0.01691	0.03099
0.02479	0.02079	0.02131	0.02551	0.01969	0.02616	0.02013	0.01907	0.04558
0.02735	0.02066	0.02246	0.02884	0.02179	0.02257	0.02035	0.01528	0.04357
0.02061	0.02076	0.02024	0.02883	0.02162	0.02064	0.01919	0.01804	0.14326
0.02167	0.02138	0.02128	0.02779	0.02407	0.01969	0.02077	0.01731	0.02641
0.02111	0.02167	0.01937	0.02802	0.0293	0.01869	0.02275	0.01711	0.02407
0.01938	0.02193	0.01961	0.02541	0.02655	0.02829	0.02167	0.01747	0.02164
0.02173	0.02219	0.0219	0.0306	0.02818	0.02766	0.01726	0.01982	0.02597
0.02246	0.02203	0.02329	0.02912	0.03421	0.024	0.02234	0.02092	0.02202
0.02092	0.02135	0.02162	0.02939	0.0358	0.02371	0.02082	0.02215	0.02448
0.0222	0.0233	0.02051	0.02377	0.03813	0.0265	0.02336	0.01737	0.0464
0.02042	0.02191	0.02075	0.02919	0.03301	0.03205	0.02567	0.017	0.038
0.0221	0.02405	0.02992	0.0265	0.02773	0.02621	0.02823	0.01811	0.03134
0.02285	0.0265	0.02842	0.02625	0.02451	0.0252	0.02627	0.02057	0.02985
0.02263	0.02414	0.02362	0.02446	0.02355	0.02876	0.03031	0.02191	0.02651
0.02235	0.01747	0.02362	0.03149	0.03167	0.0268	0.02646	0.02072	0.02522
0.0235	0.0218	0.02024	0.032	0.05861	0.02153	0.02015	0.02024	0.02167
0.02499	0.01994	0.02281	0.02525	0.03536	0.02268	0.02493	0.02024	0.02443
0.02399	0.02301	0.02212	0.02487	0.02581	0.02481	0.02175	0.0192	0.02461
0.02718	0.02054	0.02355	0.02211	0.02754	0.02641	0.02085	0.01684	0.02563
0.02409	0.02	0.02151	0.02216	0.0227	0.02467	0.02026	0.02625	0.02366
0.02691	0.01951	0.02017	0.02355	0.02333	0.02461	0.02414	0.02151	0.02273
0.02709	0.0215	0.02334	0.02144	0.0221	0.0235	0.0268	0.02085	0.02219
0.02945	0.02091	0.0218	0.02435	0.02134	0.02281	0.02557	0.01932	0.02124
0.02964	0.03048	0.02285	0.03026	0.02357	0.023	0.02396	0.01896	0.02362
0.02679	0.03403	0.02365	0.0285	0.02226	0.02494	0.021	0.01775	0.02285
0.02945	0.03834	0.02549	0.0243	0.02297	0.0242	0.02409	0.01828	0.02237
0.02431	0.0345	0.0246	0.02809	0.02086	0.02378	0.52415	0.0188	0.02302
0.02764	0.02625	0.02097	0.03095	0.02151	0.0234	0.56152	0.01826	0.01985
0.02658	0.02254	0.02355	0.03551	0.02278	0.0281	0.03189	0.01918	0.02381
0.02672	0.02131	0.02103	0.02894	0.02387	0.03185	0.02985	0.01868	0.02451
0.02772	0.02026	0.02071	0.02983	0.02368	0.02226	0.02477	0.02086	0.02576
0.02913	0.02109	0.02249	0.02694	0.0238	0.0196	0.02389	0.02109	0.02408
0.02593	0.01977	0.02111	0.02545	0.02532	0.01998	0.02251	0.02036	0.02161
0.02497	0.02185	0.02171	0.02995	0.01968	0.01636	0.0206	0.02161	0.02002
0.02544	0.0201	0.02192	0.02939	0.01953	0.02277	0.02186	0.02091	0.02187
0.02323	0.0215	0.02163	0.02849	0.02004	0.01918	0.02021	0.02198	0.022
0.02574	0.02133	0.02033	0.02931	0.01778	0.0147	0.02271	0.02277	0.02579
0.0235	0.02262	0.0205	0.02353	0.01912	0.01696	0.02127	0.01878	0.02114
0.02393	0.02155	0.02259	0.0235	0.01743	0.01691	0.02259	0.02317	0.02099
0.02245	0.02286	0.02253	0.02202	0.01984	0.01556	0.02218	0.02144	0.02008
0.02184	0.02325	0.02017	0.02302	0.01813	0.01408	0.02086	0.01699	0.02286
0.02227	0.02338	0.02074	0.02265	0.01942	0.01716	0.02232	0.0244	0.02355
0.02225	0.02282	0.01983	0.02292	0.02669	0.01579	0.02029	0.02342	0.0414
0.02079	0.02483	0.02052	0.02781	0.02576	0.01734	0.02127	0.02546	0.02867
0.02077	0.02441	0.0186	0.02631	0.01711	0.01786	0.02422	0.02159	0.02759
0.0262	0.02469	0.01952	0.02008	0.03235	0.0206	0.03129	0.02058	0.0262
0.02423	0.02363	0.01945	0.02214	0.02889	0.01923	0.02664	0.01991	0.02143
0.06196	0.01968	0.0182	0.0214	0.02547	0.0243	0.0415	0.02351	0.02007
0.02432	0.01745	0.02091	0.02102	0.02595	0.02301	0.03285	0.02212	0.01906
0.03276	0.01878	0.01978	0.02238	0.02152	0.0201	0.02331	0.04351	0.02404
0.02612	0.02059	0.01946	0.0225	0.02127	0.02209	0.06562	0.0457	0.02007
0.02418	0.01828	0.02242	0.02161	0.0195	0.0214	0.02084	0.03912	0.02112
0.02119	0.02075	0.01961	0.02387	0.02333	0.02243	0.02085	0.01962	0.02183
0.02121	0.02322	0.0218	0.02319	0.02066	0.02738	0.02007	0.02859	0.02185
0.02505	0.02014	0.02069	0.02427	0.01942	0.02673	0.02085	0.02669	0.0214
0.02435	0.01974	0.02112	0.02488	0.01633	0.02688	0.02208	0.02867	0.01968
0.02286	0.0172	0.02022	0.0412	0.0225	0.02754	0.02336	0.02511	0.02042
0.02289	0.03453	0.02257	0.03346	0.04713	0.02516	0.02218	0.02174	0.02922
0.02242	0.02799	0.02609	0.04075	0.03152	0.02351	0.02769	0.01971	0.03068
0.02186	0.0211	0.02083	0.02124	0.02508	0.02571	0.02463	0.02198	0.02465
0.02039	0.01795	0.02247	0.02183	0.0208	0.02632	0.02672	0.0206	0.02231
0.02179	0.01585	0.03121	0.02372	0.01809	0.03494	0.02546	0.02058	0.02137
0.02211	0.02047	0.02689	0.02436	0.02113	0.0298	0.03273	0.02511	0.02184
0.02262	0.01577	0.02781	0.02309	0.01734	0.0281	0.0374	0.01972	0.02454
0.02255	0.01881	0.05986	0.02146	0.01856	0.02811	0.03301	0.01643	0.02093
0.02164	0.0194	0.02908	0.0312	0.02148	0.0359	0.0274	0.01979	0.62155
0.02226	0.01713	0.03044	0.02756	0.01891	0.03165	0.02644	0.01834	0.61626
0.0213	0.01706	0.02403	0.02852	0.0173	0.03284	0.03081	0.01801	0.02433
0.02484	0.01815	0.02417	0.02871	0.02064	0.02225	0.02821	0.01639	0.02553
0.02328	0.01762	0.02297	0.02421	0.03367	0.02973	0.02789	0.01631	0.02751
0.02344	0.0189	0.02237	0.02034	0.02405	0.02875	0.0285	0.01914	0.02318
0.02251	0.01837	0.02287	0.02104	0.02479	0.02736	0.02841	0.01712	0.02288
0.03207	0.01796	0.02133	0.0213	0.02645	0.03115	0.02491	0.01822	0.02618
0.02909	0.05357	0.02331	0.03115	0.03165	0.02949	0.02292	0.01604	0.02373
0.03145	0.02746	0.02143	0.0266	0.02428	0.02864	0.02451	0.01752	0.02638
0.03306	0.03119	0.0214	0.033	0.03141	0.02745	0.02272	0.01622	0.02568
0.02675	0.02088	0.02045	0.03054	0.02094	0.03444	0.02598	0.01614	0.02552
0.02628	0.01681	0.01904	0.026	0.02223	0.03169	0.02354	0.01719	0.02605
0.02695	0.02784	0.01939	0.02522	0.03127	0.03524	0.02507	0.01836	0.0266
0.02767	0.02388	0.01923	0.02703	0.02425	0.03018	0.02629	0.01925	0.02358
0.02735	0.01995	0.0175	0.01961	0.02661	0.02854	0.04978	0.01738	0.02408
0.02735	0.02615	0.02626	0.0208	0.02456	0.02007	0.05699	0.03645	0.02267
0.02712	0.01853	0.02047	0.01995	0.01772	0.03351	0.05159	0.02475	0.03471
0.02655	0.02197	0.02181	0.02207	0.0258	0.03576	0.03715	0.01785	0.02896
0.03264	0.02185	0.02836	0.02286	0.0257	0.02898	0.03779	0.01998	0.02572
0.02902	0.02465	0.02356	0.02162	0.02734	0.0259	0.02971	0.01696	0.02408
0.0225	0.0194	0.02097	0.01845	0.02884	0.02903	0.03416	0.01637	0.02092
0.025	0.01997	0.01928	0.02048	0.02471	0.02692	0.02661	0.01712	0.02294
0.03048	0.01837	0.01935	0.02492	0.02627	0.03084	0.02439	0.01562	0.02147
0.02753	0.01933	0.01828	0.04853	0.02501	0.02825	0.02255	0.01995	0.02236
0.02435	0.01849	0.02095	0.03265	0.02704	0.03145	0.0252	0.01666	0.02444
0.02347	0.02637	0.01897	0.0237	0.02397	0.03969	0.02564	0.02318	0.02097
0.02197	0.0229	0.01993	0.02838	0.02373	0.02955	0.02357	0.01953	0.02395
0.02293	0.02017	0.02078	0.02274	0.02396	0.02706	0.02284	0.01848	0.01941
0.02377	0.02125	0.02181	0.02014	0.0463	0.03565	0.02543	0.02254	0.02259
0.03076	0.02148	0.02122	0.02117	0.03091	0.02187	0.02521	0.01706	0.01965
0.02682	0.02094	0.02106	0.02409	0.02316	0.02266	0.02381	0.01831	0.03046
0.02236	0.01978	0.02316	0.02045	0.02537	0.02481	0.02326	0.01695	0.02714
0.0203	0.01783	0.02095	0.02013	0.02529	0.02362	0.02337	0.01893	0.02303
0.02737	0.01789	0.02326	0.01998	0.02144	0.0282	0.02373	0.01714	0.0212
0.02005	0.01848	0.05108	0.02758	0.02322	0.02615	0.02471	0.01704	0.02104
0.02752	0.01823	0.03574	0.02947	0.04596	0.02558	0.02426	0.01601	0.02161
0.01981	0.01805	0.0268	0.02681	0.03267	0.02949	0.02473	0.01912	0.05224
0.01995	0.02027	0.02248	0.02965	0.02928	0.02266	0.02426	0.01792	0.03211
0.02059	0.02075	0.02237	0.02832	0.02342	0.02228	0.02645	0.01805	0.03152
0.02247	0.01921	0.02143	0.03277	0.02126	0.02198	0.02494	0.01969	0.03362
0.02067	0.01806	0.02262	0.02779	0.02546	0.02398	0.02506	0.01651	0.02023
0.01918	0.01849	0.0235	0.0267	0.02766	0.02135	0.02443	0.01571	0.02111
0.0215	0.01816	0.02363	0.04688	0.02412	0.03174	0.03202	0.01679	0.0254
0.02105	0.01814	0.02164	0.03016	0.03004	0.02968	0.03266	0.016	0.04289
0.02006	0.01806	0.02424	0.03098	0.03987	0.0278	0.02764	0.01683	0.02668
0.02832	0.01947	0.02307	0.02631	0.03968	0.02012	0.02577	0.01664	0.02117
0.02805	0.01862	0.02563	0.02671	0.02591	0.02611	0.02005	0.04644	0.01916
0.01826	0.02085	0.02487	0.03046	0.02858	0.02285	0.02395	0.0209	0.02667
0.02379	0.0245	0.02887	0.03138	0.02612	0.02353	0.02147	0.02644	0.02698
0.02101	0.02365	0.02847	0.02866	0.0266	0.02391	0.02326	0.02114	0.02221
0.02089	0.01853	0.02479	0.02809	0.02587	0.02127	0.02232	0.02516	0.02273
0.02493	0.01939	0.0221	0.02839	0.02632	0.02453	0.0214	0.0204	0.02448
0.02217	0.02367	0.02032	0.02138	0.02626	0.02285	0.0216	0.0234	0.0225
0.02054	0.02651	0.02339	0.02732	0.02534	0.02283	0.02018	0.04749	0.02515
0.02865	0.01812	0.02355	0.02296	0.0257	0.02494	0.02246	0.0273	0.02138
0.02306	0.01946	0.02557	0.0222	0.02534	0.02161	0.02223	0.02247	0.02081
0.02165	0.01903	0.02122	0.02249	0.02408	0.02579	0.02192	0.01772	0.01603
0.0234	0.01744	0.0215	0.02082	0.02463	0.02236	0.02358	0.01651	0.01909
0.0207	0.01855	0.02102	0.02875	0.02481	0.02208	0.02002	0.01817	0.02235
0.02035	0.0191	0.02055	0.02764	0.02361	0.01899	0.02275	0.01819	0.02209
0.02093	0.01807	0.01866	0.0252	0.02656	0.02086	0.02464	0.01847	0.01931
0.01913	0.02539	0.01867	0.02611	0.02576	0.01679	0.02246	0.01677	0.01918
0.03098	0.02122	0.0194	0.02432	0.02764	0.0178	0.0231	0.01736	0.0184
0.02349	0.02218	0.01996	0.02628	0.02604	0.0179	0.02339	0.01757	0.01962
0.02822	0.0223	0.01882	0.02422	0.02429	0.01879	0.02263	0.03317	0.01745
0.026	0.0201	0.02145	0.0394	0.02517	0.02005	0.02644	0.02483	0.01911
0.02785	0.01679	0.0214	0.03062	0.02507	0.0209	0.02362	0.03258	0.02691
0.02531	0.01789	0.02325	0.02526	0.0281	0.03367	0.0242	0.01745	0.0288
0.02659	0.0199	0.02175	0.01844	0.02621	0.02939	0.02465	0.01818	0.0334
0.02599	0.01904	0.02089	0.02005	0.02999	0.03795	0.02298	0.01848	0.02067
0.02836	0.01857	0.0201	0.02276	0.02855	0.03497	0.02492	0.01842	0.02746
0.02724	0.02336	0.0192	0.0209	0.03028	0.02514	0.02164	0.01713	0.02203
0.02873	0.01775	0.02171	0.01929	0.03177	0.02108	0.02161	0.01827	0.01698
0.02855	0.03251	0.01966	0.02256	0.02821	0.01865	0.02397	0.01768	0.01811
0.02667	0.02865	0.01775	0.02256	0.03016	0.0169	0.02364	0.0187	0.01696
0.02374	0.01983	0.01752	0.02261	0.02456	0.01701	0.02288	0.01825	0.02031
0.02288	0.01736	0.01673	0.02258	0.0218	0.01778	0.02197	0.01941	0.01799
0.03212	0.01883	0.02088	0.02281	0.02711	0.01929	0.02408	0.01784	0.02861
0.02955	0.02116	0.01956	0.02897	0.02659	0.01843	0.02144	0.02341	0.03113
0.0232	0.02515	0.02136	0.02374	0.03882	0.01806	0.02082	0.01902	0.03105
0.02314	0.02458	0.02146	0.02438	0.03296	0.01825	0.02199	0.0192	0.03326
0.0232	0.02333	0.02255	0.02214	0.35613	0.01774	0.02035	0.02415	0.02379
0.02367	0.0237	0.02474	0.0225	0.02449	0.01853	0.02045	0.02187	0.03185
0.02276	0.03055	0.02129	0.02542	0.02035	0.01903	0.01924	0.02193	0.02423
0.02311	0.02631	0.01944	0.02392	0.02043	0.01896	0.01912	0.0175	0.02067
0.02132	0.02789	0.02223	0.02305	0.02336	0.01779	0.01991	0.018	0.02746
0.0221	0.02789	0.01938	0.02245	0.02188	0.0184	0.0225	0.01804	0.02203
0.02295	0.02605	0.01906	0.02164	0.02282	0.02044	0.02117	0.01905	0.01698
0.02211	0.02807	0.01937	0.02099	0.02443	0.02229	0.02141	0.02139	0.01811
0.02166	0.02137	0.01792	0.02058	0.02166	0.74048	0.02074	0.02527	0.01696
